# Supplementary material for: 5-[(E)-(2-Hy­droxy­benzyl­idene)amino]-1H-1,3-benzimidazole-2(3H)-thione
Source: Acta Crystallogr Sect E Struct Rep Online. 2010 Dec 18;67(Pt 1):o144–5. doi: 10.1107/S160053681005172X (PMC3050258; doi:10.1107/S160053681005172X)
Supplement: Supplementary file 1 [file e-67-0o144-sup1.cif]

##############################################################################
###                                                                        ###
###        Electronic paper (Acta Crystallographica Section E)             ###
###                                                                        ###
##############################################################################
#                                                                            #
# This CIF contains the data in a paper accepted for publication in Acta     #
# Crystallographica Section E. It conforms to the requirements of Notes      #
# for Authors for Section E, and has been peer reviewed under the auspices   #
# of the IUCr Commission on Journals.                                        #
#                                                                            #
# Full details of the Crystallographic Information File format               #
# are given in the paper "The Crystallographic Information File (CIF):       #
# a New Standard Archive File for Crystallography" by S. R. Hall, F. H.      #
# Allen and I. D. Brown [Acta Cryst. (1991), A47, 655-685].                  #
#                                                                            #
# The current version of the core CIF dictionary is obtainable from          #
# ftp://ftp.iucr.org/pub/cif_core.dic. The current version number is 2.4.    #
#                                                                            #
# Software is freely available for graphical display of the structure(s) in  #
# this CIF.  For information consult the CIF home page http://www.iucr.org/  #
# cif/home.html                                                              #
#                                                                            #
# This file may be used for bona fide research purposes within the           #
# scientific community so long as proper attribution is given to the journal # 
# article from which it was obtained.                                        #
#                                                                            #
##############################################################################
                                             
data_global
_audit_creation_method     'form.cif (version 2.0)'
_journal_data_validation_number     ?
_journal_date_recd_electronic     2010-12-03
_journal_date_accepted     2010-12-09
_journal_name_full     'Acta Crystallographica, Section E'
_journal_year     2011
_journal_volume     67
_journal_issue      1
_journal_page_first     o144
_journal_page_last     o145
_journal_paper_category     QO
_journal_coeditor_code     RZ2535
_publ_contact_author_name     'Prof. Fun, Hoong-Kun'
_publ_contact_author_address
;
      X-ray Crystallography Unit
      School of Physics
      Universiti Sains Malaysia
      11800 USM, Penang
      MALAYSIA
;
_publ_contact_author_email     'hkfun@usm.my'
_publ_contact_author_fax     '604 6579150'
_publ_contact_author_phone     '604 6533652'
_publ_section_title
;\
5-[(<i>E</i>)-(2-Hydroxybenzylidene)amino]-1<i>H</i>-1,3-benzimidazole-\
2(3<i>H</i>)-thione
;
loop_
    _publ_author_name
    _publ_author_footnote
    _publ_author_address
    'Zishan Tabassum' ?
;
      School of Industrial Technology
      Universiti Sains Malaysia
      11800 USM, Penang
      Malaysia
;
    'Othman Sulaiman' ?
;
      School of Industrial Technology
      Universiti Sains Malaysia
      11800 USM, Penang
      Malaysia
;
    'Mohd. Afzal' ?
;
      Department of Chemistry
      Aligarh Muslim University
      Aligarh U. P. 202 002
      India
;
    'Madhukar Hemamalini' ?
;
      X-ray Crystallography Unit
      School of Physics
      Universiti Sains Malaysia
      11800 USM, Penang
      Malaysia
;
    'Hoong-Kun Fun'
;
      Thomson Reuters ResearcherID: A-3561-2009.
;
;
      X-ray Crystallography Unit
      School of Physics
      Universiti Sains Malaysia
      11800 USM, Penang
      Malaysia
;
data_I
_audit_creation_method     SHELXL-97
_chemical_name_systematic
;
5-[(<i>E</i>)-(2-Hydroxybenzylidene)amino]-1<i>H</i>-1,3-benzimidazole-
2(3<i>H</i>)-thione
;
_chemical_name_common     ?
_chemical_formula_moiety     'C14 H11 N3 O S'
_chemical_formula_sum     'C14 H11 N3 O S'
_chemical_formula_iupac     'C14 H11 N3 O S'
_chemical_formula_weight     269.32
_chemical_melting_point     ?
_symmetry_cell_setting     monoclinic
_symmetry_space_group_name_H-M     'P 21/n'
_symmetry_space_group_name_Hall     '-P 2yn'
loop_
    _symmetry_equiv_pos_as_xyz
    'x, y, z'
    '-x+1/2, y+1/2, -z+1/2'
    '-x, -y, -z'
    'x-1/2, -y-1/2, z-1/2'
_cell_length_a     8.2680(2)
_cell_length_b     28.1043(6)
_cell_length_c     10.5047(2)
_cell_angle_alpha     90.00
_cell_angle_beta     92.2340(10)
_cell_angle_gamma     90.00
_cell_volume     2439.08(9)
_cell_formula_units_Z     8
_cell_measurement_reflns_used     5349
_cell_measurement_theta_min     2.42
_cell_measurement_theta_max     29.75
_cell_measurement_temperature     296(2)
_exptl_crystal_description     plate
_exptl_crystal_colour     yellow
_exptl_crystal_size_max     0.44
_exptl_crystal_size_mid     0.28
_exptl_crystal_size_min     0.05
_exptl_crystal_density_diffrn     1.467
_exptl_crystal_density_meas     ?
_exptl_crystal_density_method     'not measured'
_exptl_crystal_F_000     1120
_exptl_absorpt_coefficient_mu     0.259
_exptl_absorpt_correction_type     multi-scan
_exptl_absorpt_process_details     '(SADABS; Bruker, 2009)'
_exptl_absorpt_correction_T_min     0.8942
_exptl_absorpt_correction_T_max     0.9861
_exptl_special_details     ?
_diffrn_ambient_temperature     296(2)
_diffrn_radiation_type     MoK\a
_diffrn_radiation_wavelength     0.71073
_diffrn_radiation_source     'fine-focus sealed tube'
_diffrn_radiation_monochromator     graphite
_diffrn_measurement_device_type
;
Bruker SMART APEXII CCD area-detector
;
_diffrn_measurement_method     '\f and \w'
_diffrn_detector_area_resol_mean     .
_diffrn_reflns_number     27759
_diffrn_reflns_av_R_equivalents     0.0640
_diffrn_reflns_av_sigmaI/netI     0.0670
_diffrn_reflns_theta_min     2.07
_diffrn_reflns_theta_max     30.04
_diffrn_reflns_theta_full     30.04
_diffrn_measured_fraction_theta_max     0.993
_diffrn_measured_fraction_theta_full     0.993
_diffrn_reflns_limit_h_min     -11
_diffrn_reflns_limit_h_max     11
_diffrn_reflns_limit_k_min     -32
_diffrn_reflns_limit_k_max     39
_diffrn_reflns_limit_l_min     -14
_diffrn_reflns_limit_l_max     13
_diffrn_standards_number     0
_diffrn_standards_interval_count     .
_diffrn_standards_interval_time     .
_diffrn_standards_decay_%     ?
_refine_special_details
;
 Refinement of F^2^ against ALL reflections.  The weighted R-factor wR and
 goodness of fit S are based on F^2^, conventional R-factors R are based
 on F, with F set to zero for negative F^2^. The threshold expression of
 F^2^ > 2\s(F^2^) is used only for calculating R-factors(gt) etc. and is
 not relevant to the choice of reflections for refinement.  R-factors based
 on F^2^ are statistically about twice as large as those based on F, and R-
 factors based on ALL data will be even larger.
;
_reflns_number_total     7101
_reflns_number_gt     4852
_reflns_threshold_expression     I>2\s(I)
_refine_ls_structure_factor_coef     Fsqd
_refine_ls_matrix_type     full
_refine_ls_R_factor_all     0.1001
_refine_ls_R_factor_gt     0.0631
_refine_ls_wR_factor_gt     0.1252
_refine_ls_wR_factor_ref     0.1402
_refine_ls_goodness_of_fit_ref     1.056
_refine_ls_restrained_S_all     1.056
_refine_ls_number_reflns     7101
_refine_ls_number_parameters     367
_refine_ls_number_restraints     0
_refine_ls_hydrogen_treatment     mixed
_refine_ls_weighting_scheme     calc
_refine_ls_weighting_details
         'calc w=1/[\s^2^(Fo^2^)+(0.0568P)^2^+0.8644P] where P=(Fo^2^+2Fc^2^)/3'
_atom_sites_solution_hydrogens     geom
_atom_sites_solution_primary     direct
_atom_sites_solution_secondary     difmap
_refine_ls_shift/su_max     0.003
_refine_ls_shift/su_mean     <0.001
_refine_diff_density_max     0.531
_refine_diff_density_min     -0.374
_refine_ls_extinction_method     none
_refine_ls_extinction_coef     ?
loop_
    _atom_type_symbol
    _atom_type_description
    _atom_type_scat_dispersion_real
    _atom_type_scat_dispersion_imag
    _atom_type_scat_source
    'C' 'C' 0.0033 0.0016
                         'International Tables Vol C Tables 4.2.6.8 and 6.1.1.4'
    'H' 'H' 0.0000 0.0000
                         'International Tables Vol C Tables 4.2.6.8 and 6.1.1.4'
    'N' 'N' 0.0061 0.0033
                         'International Tables Vol C Tables 4.2.6.8 and 6.1.1.4'
    'O' 'O' 0.0106 0.0060
                         'International Tables Vol C Tables 4.2.6.8 and 6.1.1.4'
    'S' 'S' 0.1246 0.1234
                         'International Tables Vol C Tables 4.2.6.8 and 6.1.1.4'
_computing_data_collection     'APEX2 (Bruker, 2009)'
_computing_cell_refinement     'SAINT (Bruker, 2009)'
_computing_data_reduction     'SAINT (Bruker, 2009)'
_computing_structure_solution     'SHELXTL (Sheldrick, 2008)'
_computing_structure_refinement     'SHELXTL (Sheldrick, 2008)'
_computing_molecular_graphics     'SHELXTL (Sheldrick, 2008)'
_computing_publication_material
                             'SHELXTL (Sheldrick, 2008) and PLATON (Spek, 2009)'
loop_
    _atom_site_type_symbol
    _atom_site_label
    _atom_site_fract_x
    _atom_site_fract_y
    _atom_site_fract_z
    _atom_site_U_iso_or_equiv
    _atom_site_adp_type
    _atom_site_calc_flag
    _atom_site_refinement_flags
    _atom_site_occupancy
    _atom_site_disorder_assembly
    _atom_site_disorder_group
    S S1A 0.21140(7) 1.12383(2) 0.02847(5) 0.02132(14) Uani d . 1 . .
    O O1A 0.50964(18) 0.77807(6) 0.17652(15) 0.0221(4) Uani d . 1 . .
    N N1A 0.4066(2) 1.05753(7) 0.14802(17) 0.0172(4) Uani d . 1 . .
    N N2A 0.2149(2) 1.02767(7) 0.02468(17) 0.0183(4) Uani d . 1 . .
    N N3A 0.3807(2) 0.86052(7) 0.12424(16) 0.0176(4) Uani d . 1 . .
    C C1A 0.2805(3) 1.06914(8) 0.06700(19) 0.0175(4) Uani d . 1 . .
    C C2A 0.2993(2) 0.98911(8) 0.07630(19) 0.0160(4) Uani d . 1 . .
    C C3A 0.2787(3) 0.94091(8) 0.0614(2) 0.0184(5) Uani d . 1 . .
    H H3AA 0.1966 0.9286 0.0080 0.022 Uiso calc R 1 . .
    C C4A 0.3863(2) 0.91097(8) 0.12978(19) 0.0166(4) Uani d . 1 . .
    C C5A 0.5118(2) 0.93050(8) 0.2077(2) 0.0189(5) Uani d . 1 . .
    H H5AA 0.5835 0.9101 0.2509 0.023 Uiso calc R 1 . .
    C C6A 0.5317(3) 0.97925(8) 0.2220(2) 0.0190(5) Uani d . 1 . .
    H H6AA 0.6150 0.9918 0.2737 0.023 Uiso calc R 1 . .
    C C7A 0.4226(2) 1.00835(8) 0.15642(19) 0.0167(4) Uani d . 1 . .
    C C8A 0.2587(2) 0.83866(8) 0.07064(19) 0.0178(5) Uani d . 1 . .
    H H8AA 0.1735 0.8563 0.0349 0.021 Uiso calc R 1 . .
    C C9A 0.2517(2) 0.78727(8) 0.06494(19) 0.0158(4) Uani d . 1 . .
    C C10A 0.1181(3) 0.76507(8) 0.0031(2) 0.0191(5) Uani d . 1 . .
    H H10A 0.0374 0.7837 -0.0358 0.023 Uiso calc R 1 . .
    C C11A 0.1047(3) 0.71658(8) -0.0008(2) 0.0221(5) Uani d . 1 . .
    H H11A 0.0167 0.7024 -0.0436 0.027 Uiso calc R 1 . .
    C C12A 0.2235(3) 0.68861(8) 0.0597(2) 0.0219(5) Uani d . 1 . .
    H H12A 0.2127 0.6557 0.0595 0.026 Uiso calc R 1 . .
    C C13A 0.3581(3) 0.70934(8) 0.1204(2) 0.0204(5) Uani d . 1 . .
    H H13A 0.4368 0.6904 0.1606 0.025 Uiso calc R 1 . .
    C C14A 0.3744(2) 0.75836(8) 0.12070(19) 0.0170(4) Uani d . 1 . .
    S S1B 0.70785(7) 0.13290(2) 0.26867(5) 0.02190(15) Uani d . 1 . .
    O O1B 0.57264(18) 0.46335(6) 0.28156(14) 0.0200(3) Uani d . 1 . .
    N N1B 0.6814(2) 0.23011(7) 0.26320(16) 0.0162(4) Uani d . 1 . .
    N N2B 0.4813(2) 0.19309(7) 0.16560(17) 0.0164(4) Uani d . 1 . .
    N N3B 0.4551(2) 0.38927(7) 0.17211(16) 0.0169(4) Uani d . 1 . .
    C C1B 0.6236(3) 0.18613(8) 0.23241(19) 0.0173(4) Uani d . 1 . .
    C C2B 0.5767(2) 0.26526(8) 0.21513(18) 0.0146(4) Uani d . 1 . .
    C C3B 0.5805(2) 0.31452(8) 0.22219(19) 0.0166(4) Uani d . 1 . .
    H H3BA 0.6648 0.3305 0.2649 0.020 Uiso calc R 1 . .
    C C4B 0.4516(2) 0.33902(8) 0.16207(19) 0.0158(4) Uani d . 1 . .
    C C5B 0.3242(2) 0.31426(8) 0.0986(2) 0.0178(5) Uani d . 1 . .
    H H5BA 0.2401 0.3314 0.0592 0.021 Uiso calc R 1 . .
    C C6B 0.3211(2) 0.26541(8) 0.09358(19) 0.0180(5) Uani d . 1 . .
    H H6BA 0.2364 0.2492 0.0518 0.022 Uiso calc R 1 . .
    C C7B 0.4495(2) 0.24101(8) 0.15326(19) 0.0156(4) Uani d . 1 . .
    C C8B 0.3622(3) 0.41641(8) 0.10194(19) 0.0178(4) Uani d . 1 . .
    H H8BA 0.2919 0.4027 0.0412 0.021 Uiso calc R 1 . .
    C C9B 0.3649(2) 0.46731(8) 0.11564(19) 0.0172(4) Uani d . 1 . .
    C C10B 0.2614(3) 0.49637(8) 0.0404(2) 0.0213(5) Uani d . 1 . .
    H H10B 0.1878 0.4822 -0.0171 0.026 Uiso calc R 1 . .
    C C11B 0.2659(3) 0.54507(9) 0.0494(2) 0.0244(5) Uani d . 1 . .
    H H11B 0.1962 0.5637 -0.0013 0.029 Uiso calc R 1 . .
    C C12B 0.3766(3) 0.56628(9) 0.1357(2) 0.0238(5) Uani d . 1 . .
    H H12B 0.3814 0.5993 0.1413 0.029 Uiso calc R 1 . .
    C C13B 0.4791(3) 0.53897(8) 0.2129(2) 0.0204(5) Uani d . 1 . .
    H H13B 0.5519 0.5536 0.2702 0.024 Uiso calc R 1 . .
    C C14B 0.4731(2) 0.48965(8) 0.20457(19) 0.0162(4) Uani d . 1 . .
    H H1NA 0.475(4) 1.0777(10) 0.181(3) 0.043(9) Uiso d . 1 . .
    H H2NA 0.145(3) 1.0262(9) -0.038(3) 0.033(7) Uiso d . 1 . .
    H H1NB 0.774(3) 0.2355(9) 0.302(2) 0.026(7) Uiso d . 1 . .
    H H2NB 0.424(3) 0.1704(10) 0.139(2) 0.031(8) Uiso d . 1 . .
    H H1OB 0.548(4) 0.4299(13) 0.259(3) 0.077(12) Uiso d . 1 . .
    H H1OA 0.501(4) 0.8131(13) 0.168(3) 0.075(12) Uiso d . 1 . .
loop_
    _atom_site_aniso_label
    _atom_site_aniso_U_11
    _atom_site_aniso_U_22
    _atom_site_aniso_U_33
    _atom_site_aniso_U_12
    _atom_site_aniso_U_13
    _atom_site_aniso_U_23
    S1A 0.0222(3) 0.0178(3) 0.0236(3) -0.0002(2) -0.0030(2) 0.0006(2)
    O1A 0.0183(8) 0.0214(10) 0.0261(8) 0.0010(7) -0.0065(6) -0.0010(7)
    N1A 0.0165(8) 0.0158(10) 0.0191(9) -0.0018(7) 0.0002(7) -0.0006(7)
    N2A 0.0205(9) 0.0166(10) 0.0176(9) -0.0005(8) -0.0022(7) 0.0003(7)
    N3A 0.0190(9) 0.0185(11) 0.0153(8) 0.0003(7) 0.0023(7) 0.0005(7)
    C1A 0.0178(10) 0.0195(12) 0.0154(9) -0.0011(9) 0.0035(8) -0.0015(8)
    C2A 0.0169(10) 0.0176(12) 0.0137(9) -0.0002(8) 0.0025(8) 0.0006(8)
    C3A 0.0169(10) 0.0208(13) 0.0173(10) -0.0014(9) -0.0007(8) -0.0001(9)
    C4A 0.0172(10) 0.0169(12) 0.0161(10) 0.0002(8) 0.0049(8) -0.0009(8)
    C5A 0.0158(10) 0.0222(13) 0.0185(10) 0.0023(9) 0.0003(8) 0.0003(9)
    C6A 0.0161(10) 0.0232(13) 0.0177(10) -0.0006(9) -0.0001(8) -0.0007(9)
    C7A 0.0177(10) 0.0162(12) 0.0165(9) -0.0028(8) 0.0037(8) -0.0007(8)
    C8A 0.0152(9) 0.0225(13) 0.0158(10) 0.0029(9) 0.0023(8) 0.0012(9)
    C9A 0.0150(10) 0.0178(12) 0.0148(9) 0.0013(8) 0.0033(8) 0.0011(8)
    C10A 0.0147(9) 0.0202(13) 0.0222(11) 0.0007(9) 0.0001(8) 0.0008(9)
    C11A 0.0162(10) 0.0242(14) 0.0259(11) -0.0037(9) 0.0006(9) -0.0013(10)
    C12A 0.0215(11) 0.0163(13) 0.0282(12) -0.0008(9) 0.0042(9) 0.0015(9)
    C13A 0.0182(10) 0.0230(13) 0.0200(10) 0.0057(9) 0.0002(8) 0.0036(9)
    C14A 0.0157(9) 0.0205(12) 0.0149(9) -0.0010(9) 0.0027(8) -0.0010(8)
    S1B 0.0239(3) 0.0184(3) 0.0230(3) 0.0036(2) -0.0042(2) -0.0003(2)
    O1B 0.0208(8) 0.0181(9) 0.0208(8) -0.0001(6) -0.0044(6) 0.0007(6)
    N1B 0.0153(8) 0.0170(10) 0.0162(8) 0.0002(7) -0.0014(7) -0.0006(7)
    N2B 0.0165(8) 0.0146(10) 0.0180(8) -0.0011(8) 0.0001(7) -0.0020(7)
    N3B 0.0171(8) 0.0161(10) 0.0176(8) 0.0002(7) 0.0028(7) -0.0003(7)
    C1B 0.0181(10) 0.0197(12) 0.0143(9) 0.0007(9) 0.0030(8) -0.0013(8)
    C2B 0.0135(9) 0.0185(12) 0.0118(9) 0.0003(8) 0.0019(7) -0.0009(8)
    C3B 0.0152(9) 0.0198(12) 0.0149(9) -0.0025(8) 0.0010(8) -0.0026(8)
    C4B 0.0177(10) 0.0150(12) 0.0152(9) 0.0005(8) 0.0047(8) 0.0001(8)
    C5B 0.0149(9) 0.0189(12) 0.0197(10) 0.0011(9) 0.0006(8) 0.0016(9)
    C6B 0.0154(10) 0.0202(12) 0.0182(10) -0.0028(8) -0.0007(8) -0.0010(9)
    C7B 0.0162(9) 0.0164(12) 0.0142(9) -0.0007(8) 0.0030(8) -0.0013(8)
    C8B 0.0200(10) 0.0181(12) 0.0154(9) -0.0016(9) 0.0021(8) -0.0020(8)
    C9B 0.0187(10) 0.0183(12) 0.0148(9) -0.0006(9) 0.0027(8) 0.0000(8)
    C10B 0.0237(11) 0.0217(13) 0.0183(10) 0.0011(9) -0.0016(9) 0.0003(9)
    C11B 0.0299(12) 0.0220(14) 0.0213(11) 0.0075(10) 0.0003(9) 0.0042(9)
    C12B 0.0313(12) 0.0182(13) 0.0221(11) 0.0024(10) 0.0053(10) 0.0012(9)
    C13B 0.0219(11) 0.0199(13) 0.0194(10) -0.0016(9) 0.0020(9) -0.0028(9)
    C14B 0.0164(9) 0.0168(12) 0.0156(9) 0.0012(8) 0.0044(8) 0.0006(8)
_geom_special_details
;
 All s.u.'s (except the s.u. in the dihedral angle between two l.s. planes)
 are estimated using the full covariance matrix.  The cell s.u.'s are taken
 into account individually in the estimation of s.u.'s in distances, angles
 and torsion angles; correlations between s.u.'s in cell parameters are only
 used when they are defined by crystal symmetry.  An approximate (isotropic)
 treatment of cell s.u.'s is used for estimating s.u.'s involving l.s. planes.
;
loop_
    _geom_bond_atom_site_label_1
    _geom_bond_atom_site_label_2
    _geom_bond_site_symmetry_2
    _geom_bond_distance
    _geom_bond_publ_flag
    S1A C1A . 1.684(2) ?
    O1A C14A . 1.360(2) ?
    O1A H1OA . 0.99(4) ?
    N1A C1A . 1.359(3) ?
    N1A C7A . 1.391(3) ?
    N1A H1NA . 0.86(3) ?
    N2A C1A . 1.353(3) ?
    N2A C2A . 1.388(3) ?
    N2A H2NA . 0.86(3) ?
    N3A C8A . 1.291(3) ?
    N3A C4A . 1.420(3) ?
    C2A C3A . 1.374(3) ?
    C2A C7A . 1.405(3) ?
    C3A C4A . 1.402(3) ?
    C3A H3AA . 0.9300 ?
    C4A C5A . 1.408(3) ?
    C5A C6A . 1.387(3) ?
    C5A H5AA . 0.9300 ?
    C6A C7A . 1.381(3) ?
    C6A H6AA . 0.9300 ?
    C8A C9A . 1.447(3) ?
    C8A H8AA . 0.9300 ?
    C9A C10A . 1.405(3) ?
    C9A C14A . 1.409(3) ?
    C10A C11A . 1.368(3) ?
    C10A H10A . 0.9300 ?
    C11A C12A . 1.393(3) ?
    C11A H11A . 0.9300 ?
    C12A C13A . 1.388(3) ?
    C12A H12A . 0.9300 ?
    C13A C14A . 1.384(3) ?
    C13A H13A . 0.9300 ?
    S1B C1B . 1.688(2) ?
    O1B C14B . 1.351(2) ?
    O1B H1OB . 0.99(4) ?
    N1B C1B . 1.359(3) ?
    N1B C2B . 1.395(3) ?
    N1B H1NB . 0.87(2) ?
    N2B C1B . 1.360(3) ?
    N2B C7B . 1.377(3) ?
    N2B H2NB . 0.84(3) ?
    N3B C8B . 1.293(3) ?
    N3B C4B . 1.416(3) ?
    C2B C3B . 1.387(3) ?
    C2B C7B . 1.392(3) ?
    C3B C4B . 1.398(3) ?
    C3B H3BA . 0.9300 ?
    C4B C5B . 1.408(3) ?
    C5B C6B . 1.374(3) ?
    C5B H5BA . 0.9300 ?
    C6B C7B . 1.392(3) ?
    C6B H6BA . 0.9300 ?
    C8B C9B . 1.438(3) ?
    C8B H8BA . 0.9300 ?
    C9B C10B . 1.404(3) ?
    C9B C14B . 1.415(3) ?
    C10B C11B . 1.372(3) ?
    C10B H10B . 0.9300 ?
    C11B C12B . 1.396(3) ?
    C11B H11B . 0.9300 ?
    C12B C13B . 1.383(3) ?
    C12B H12B . 0.9300 ?
    C13B C14B . 1.390(3) ?
    C13B H13B . 0.9300 ?
loop_
    _geom_angle_atom_site_label_1
    _geom_angle_atom_site_label_2
    _geom_angle_atom_site_label_3
    _geom_angle_site_symmetry_1
    _geom_angle_site_symmetry_3
    _geom_angle
    _geom_angle_publ_flag
    C14A O1A H1OA . . 108(2) ?
    C1A N1A C7A . . 110.31(18) ?
    C1A N1A H1NA . . 125(2) ?
    C7A N1A H1NA . . 125(2) ?
    C1A N2A C2A . . 110.80(18) ?
    C1A N2A H2NA . . 122.8(18) ?
    C2A N2A H2NA . . 125.0(18) ?
    C8A N3A C4A . . 121.14(18) ?
    N2A C1A N1A . . 106.66(19) ?
    N2A C1A S1A . . 125.40(16) ?
    N1A C1A S1A . . 127.91(17) ?
    C3A C2A N2A . . 131.86(19) ?
    C3A C2A C7A . . 122.13(19) ?
    N2A C2A C7A . . 106.01(18) ?
    C2A C3A C4A . . 117.38(19) ?
    C2A C3A H3AA . . 121.3 ?
    C4A C3A H3AA . . 121.3 ?
    C3A C4A C5A . . 120.2(2) ?
    C3A C4A N3A . . 124.00(19) ?
    C5A C4A N3A . . 115.81(18) ?
    C6A C5A C4A . . 122.0(2) ?
    C6A C5A H5AA . . 119.0 ?
    C4A C5A H5AA . . 119.0 ?
    C7A C6A C5A . . 117.28(19) ?
    C7A C6A H6AA . . 121.4 ?
    C5A C6A H6AA . . 121.4 ?
    C6A C7A N1A . . 132.74(19) ?
    C6A C7A C2A . . 121.0(2) ?
    N1A C7A C2A . . 106.21(18) ?
    N3A C8A C9A . . 121.52(19) ?
    N3A C8A H8AA . . 119.2 ?
    C9A C8A H8AA . . 119.2 ?
    C10A C9A C14A . . 118.4(2) ?
    C10A C9A C8A . . 119.47(19) ?
    C14A C9A C8A . . 122.10(19) ?
    C11A C10A C9A . . 121.2(2) ?
    C11A C10A H10A . . 119.4 ?
    C9A C10A H10A . . 119.4 ?
    C10A C11A C12A . . 119.6(2) ?
    C10A C11A H11A . . 120.2 ?
    C12A C11A H11A . . 120.2 ?
    C13A C12A C11A . . 120.7(2) ?
    C13A C12A H12A . . 119.6 ?
    C11A C12A H12A . . 119.6 ?
    C14A C13A C12A . . 119.7(2) ?
    C14A C13A H13A . . 120.2 ?
    C12A C13A H13A . . 120.2 ?
    O1A C14A C13A . . 118.99(19) ?
    O1A C14A C9A . . 120.7(2) ?
    C13A C14A C9A . . 120.29(19) ?
    C14B O1B H1OB . . 105(2) ?
    C1B N1B C2B . . 110.49(17) ?
    C1B N1B H1NB . . 124.5(16) ?
    C2B N1B H1NB . . 124.8(16) ?
    C1B N2B C7B . . 110.32(18) ?
    C1B N2B H2NB . . 122.1(19) ?
    C7B N2B H2NB . . 127.5(19) ?
    C8B N3B C4B . . 122.41(18) ?
    N1B C1B N2B . . 106.32(18) ?
    N1B C1B S1B . . 127.87(16) ?
    N2B C1B S1B . . 125.81(17) ?
    C3B C2B C7B . . 121.93(19) ?
    C3B C2B N1B . . 132.46(18) ?
    C7B C2B N1B . . 105.60(19) ?
    C2B C3B C4B . . 116.88(18) ?
    C2B C3B H3BA . . 121.6 ?
    C4B C3B H3BA . . 121.6 ?
    C3B C4B C5B . . 120.9(2) ?
    C3B C4B N3B . . 116.39(18) ?
    C5B C4B N3B . . 122.72(18) ?
    C6B C5B C4B . . 121.63(19) ?
    C6B C5B H5BA . . 119.2 ?
    C4B C5B H5BA . . 119.2 ?
    C5B C6B C7B . . 117.51(19) ?
    C5B C6B H6BA . . 121.2 ?
    C7B C6B H6BA . . 121.2 ?
    N2B C7B C6B . . 131.55(19) ?
    N2B C7B C2B . . 107.26(18) ?
    C6B C7B C2B . . 121.2(2) ?
    N3B C8B C9B . . 121.54(19) ?
    N3B C8B H8BA . . 119.2 ?
    C9B C8B H8BA . . 119.2 ?
    C10B C9B C14B . . 118.0(2) ?
    C10B C9B C8B . . 121.02(19) ?
    C14B C9B C8B . . 120.99(19) ?
    C11B C10B C9B . . 121.8(2) ?
    C11B C10B H10B . . 119.1 ?
    C9B C10B H10B . . 119.1 ?
    C10B C11B C12B . . 119.0(2) ?
    C10B C11B H11B . . 120.5 ?
    C12B C11B H11B . . 120.5 ?
    C13B C12B C11B . . 121.0(2) ?
    C13B C12B H12B . . 119.5 ?
    C11B C12B H12B . . 119.5 ?
    C12B C13B C14B . . 119.8(2) ?
    C12B C13B H13B . . 120.1 ?
    C14B C13B H13B . . 120.1 ?
    O1B C14B C13B . . 119.24(19) ?
    O1B C14B C9B . . 120.5(2) ?
    C13B C14B C9B . . 120.29(19) ?
loop_
    _geom_hbond_atom_site_label_D
    _geom_hbond_atom_site_label_H
    _geom_hbond_atom_site_label_A
    _geom_hbond_site_symmetry_A
    _geom_hbond_distance_DH
    _geom_hbond_distance_HA
    _geom_hbond_distance_DA
    _geom_hbond_angle_DHA
    _geom_hbond_publ_flag
    N1A H1NA S1B 1_565 0.86(3) 2.61(3) 3.4714(19) 173(3) yes
    N2A H2NA O1B 4_575 0.86(3) 1.99(3) 2.781(2) 153(3) yes
    N1B H1NB O1A 2_645 0.87(2) 2.16(2) 2.936(2) 149(2) yes
    N2B H2NB S1A 1_545 0.84(3) 2.45(3) 3.2547(19) 163(2) yes
    O1B H1OB N3B . 0.99(4) 1.64(3) 2.552(2) 152(3) yes
    O1A H1OA N3A . 0.99(4) 1.72(4) 2.600(3) 147(3) yes
