# Supplementary material for: 5-[(E)-(2-Hy­droxy­benzyl­idene)amino]-1H-1,3-benzimidazole-2(3H)-thione
Source: Acta Crystallogr Sect E Struct Rep Online. 2010 Dec 18;67(Pt 1):o144–5. doi: 10.1107/S160053681005172X (PMC3050258; doi:10.1107/S160053681005172X)
Supplement: Supplementary file 2 [file e-67-0o144-Isup2.hkl]

#
# h,k,l, Fc-squared, Fo-squared, sigma(Fo-squared) and status flag
#
data_I
_shelx_title ' asbm in P2(1)/n  (100K)'
_shelx_refln_list_code          4
_shelx_F_calc_maximum      643.41
_exptl_crystal_F_000      1120.00
_reflns_d_resolution_high  0.7098
 
loop_
 _symmetry_equiv_pos_as_xyz
 'x, y, z'
 '-x+1/2, y+1/2, -z+1/2'
 '-x, -y, -z'
 'x-1/2, -y-1/2, z-1/2'
 
_cell_length_a     8.2680
_cell_length_b    28.1043
_cell_length_c    10.5047
_cell_angle_alpha  90.000
_cell_angle_beta   92.234
_cell_angle_gamma  90.000
 
_shelx_F_squared_multiplier     1.000
 
loop_
 _refln_index_h
 _refln_index_k
 _refln_index_l
 _refln_F_squared_calc
 _refln_F_squared_meas
 _refln_F_squared_sigma
 _refln_observed_status
   2   0   0     4454.56     4351.71    231.28 o
   4   0   0     3550.11     3216.27    115.40 o
   6   0   0      823.36      764.20     59.87 o
   8   0   0      146.67      365.69     66.53 o
  10   0   0      598.91      530.07     62.40 o
   1   1   0      351.70      362.08      9.06 o
   2   1   0     2363.05     2473.34     48.70 o
   3   1   0        0.48       -4.11      4.11 o
   4   1   0     4070.90     3842.14     60.92 o
   5   1   0        2.68        8.27      6.14 o
   6   1   0       31.99       28.99      8.50 o
   7   1   0       36.55       48.99     12.11 o
   8   1   0     2059.48     1966.50     58.68 o
   9   1   0      395.68      393.40     35.38 o
  10   1   0       34.63       44.34     17.49 o
  11   1   0      225.17      180.43     40.21 o
   1   2   0     1493.06     1486.59     18.62 o
   2   2   0       43.39       47.53      6.41 o
   3   2   0       70.58       45.94     13.91 o
   4   2   0     1195.18     1190.10     31.56 o
   5   2   0      908.51      848.17     29.50 o
   6   2   0      452.14      472.12     28.68 o
   7   2   0        2.06       39.57     20.10 o
   8   2   0        4.23      107.92     42.66 o
   9   2   0      155.97      163.41     33.08 o
  10   2   0        7.81       27.77     15.66 o
  11   2   0        5.70       -8.47     19.88 o
   1   3   0     1226.27     1146.81     17.94 o
   2   3   0      803.40      908.24     25.34 o
   3   3   0        7.99        1.35      5.76 o
   4   3   0     1946.53     1788.22     36.74 o
   5   3   0      290.13      327.87     21.31 o
   6   3   0     1723.56     1594.40     58.11 o
   7   3   0      341.37      360.85     28.84 o
   8   3   0     1118.35     1088.57     43.38 o
   9   3   0     1095.88      993.84     54.23 o
  10   3   0      343.39      329.21     35.61 o
  11   3   0      116.46       91.93     32.66 o
   0   4   0    21138.51    19095.51    415.98 o
   1   4   0     7471.55     7057.80    103.41 o
   2   4   0     7774.04     7587.49    127.16 o
   3   4   0      571.91      573.60     18.73 o
   4   4   0      155.73      120.62     12.50 o
   5   4   0      379.24      379.03     31.36 o
   6   4   0       13.79       35.27      9.67 o
   7   4   0       10.12       10.54      8.51 o
   8   4   0      145.52      161.29     21.96 o
   9   4   0       12.32       69.02     41.56 o
  10   4   0      175.09      161.36     26.84 o
  11   4   0        0.62        9.38     20.25 o
   1   5   0      742.44      623.86     14.42 o
   2   5   0     2252.09     2141.78     31.13 o
   3   5   0      789.02      804.34     23.64 o
   4   5   0      681.99      587.46     21.14 o
   5   5   0      498.93      522.33     29.24 o
   6   5   0       98.04       66.08     12.73 o
   7   5   0        5.09       24.50     12.79 o
   8   5   0      403.71      410.89     34.01 o
   9   5   0       46.58       31.58     13.66 o
  10   5   0      353.49      311.41     41.63 o
  11   5   0       28.24       20.27     25.54 o
   0   6   0       68.71       60.71      5.98 o
   1   6   0     2984.98     2764.09     39.11 o
   2   6   0      849.61      806.76     18.56 o
   3   6   0     9630.51     9668.58    149.00 o
   4   6   0     2749.96     2727.02     47.20 o
   5   6   0     3222.18     3130.59     56.18 o
   6   6   0      162.73      171.13     18.56 o
   7   6   0        0.84        8.61      9.05 o
   8   6   0      137.66      126.81     21.85 o
   9   6   0        2.32       19.48     12.18 o
  10   6   0       55.06       33.96     20.54 o
  11   6   0       69.56       46.07     27.11 o
   1   7   0     1380.79     1320.42     25.22 o
   2   7   0      102.59      117.24      8.36 o
   3   7   0     5015.50     5062.84     63.20 o
   4   7   0     1530.15     1386.23     32.87 o
   5   7   0     1474.78     1435.27     37.23 o
   6   7   0      124.68       88.88     14.60 o
   7   7   0        0.44       11.85      9.25 o
   8   7   0       77.63      109.65     28.20 o
   9   7   0      358.59      317.32     32.41 o
  10   7   0       43.18       55.09     21.68 o
  11   7   0        0.38       -8.09     18.08 o
   0   8   0     1383.73     1522.24     24.83 o
   1   8   0      293.87      249.55     12.17 o
   2   8   0     3150.45     2937.06     45.88 o
   3   8   0        4.84        8.25      4.45 o
   4   8   0      448.94      375.39     18.92 o
   5   8   0        8.04        4.46      8.54 o
   6   8   0        3.83       17.01     19.97 o
   7   8   0        3.02        9.32      9.55 o
   8   8   0     1297.51     1222.65     47.64 o
   9   8   0       19.79       47.62     15.49 o
  10   8   0      141.73      193.62     33.56 o
  11   8   0       32.44       47.24     25.60 o
   1   9   0      804.68      853.72     19.25 o
   2   9   0     2210.32     2096.45     28.43 o
   3   9   0      342.76      341.44     15.31 o
   4   9   0     5820.38     5697.83     75.68 o
   5   9   0      187.48      223.35     18.90 o
   6   9   0     4452.50     3940.47     70.73 o
   7   9   0      231.05      259.14     43.41 o
   8   9   0     1564.59     1474.45     52.48 o
   9   9   0      315.41      266.69     30.38 o
  10   9   0      230.95      225.48     34.26 o
  11   9   0      219.77      168.44     40.38 o
   0  10   0      924.67      828.92     14.27 o
   1  10   0      189.86      192.68     10.47 o
   2  10   0      859.25      888.18     20.50 o
   3  10   0      279.29      341.15     15.19 o
   4  10   0       79.84       91.55     11.47 o
   5  10   0      582.80      613.38     25.44 o
   6  10   0      260.43      330.25     26.41 o
   7  10   0        7.85       13.11     10.81 o
   8  10   0       54.20       75.13     16.29 o
   9  10   0        3.46        3.57     12.55 o
  10  10   0       17.07       18.62     17.43 o
  11  10   0       38.13       36.25     26.06 o
   1  11   0       31.53       40.98      6.07 o
   2  11   0      572.72      569.26     17.77 o
   3  11   0       55.72       36.28      6.76 o
   4  11   0     1799.67     1736.41     38.43 o
   5  11   0      215.57      224.06     19.06 o
   6  11   0      997.83      901.01     33.60 o
   7  11   0       22.63        7.64     11.20 o
   8  11   0      530.47      581.20     41.16 o
   9  11   0       28.90       23.72     13.84 o
  10  11   0       20.49       17.39     21.61 o
  11  11   0       38.59      620.03    117.49 o
   0  12   0     2983.03     2801.70     38.70 o
   1  12   0     2397.88     2349.50     33.43 o
   2  12   0     1729.41     1588.95     23.82 o
   3  12   0     1847.69     1910.07     30.74 o
   4  12   0     1468.33     1397.56     30.19 o
   5  12   0      146.15      160.18     16.51 o
   6  12   0        4.55        8.46      8.15 o
   7  12   0        7.29       37.82     11.21 o
   8  12   0       34.15       19.81     15.05 o
   9  12   0       79.00       41.09     18.93 o
  10  12   0      400.92      433.67     61.24 o
  11  12   0        7.12       27.89     40.83 o
   1  13   0     3747.78     3982.12     49.55 o
   2  13   0     1336.40     1254.34     20.10 o
   3  13   0      238.50      272.39     12.93 o
   4  13   0     1422.18     1266.50     38.12 o
   5  13   0      796.49      793.08     34.84 o
   6  13   0     1924.12     1858.87     48.54 o
   7  13   0      848.91      886.57     44.69 o
   8  13   0        7.10       15.38     12.19 o
   9  13   0       72.68       54.97     21.05 o
  10  13   0      276.62      338.09     74.14 o
   0  14   0      597.01      568.38     13.21 o
   1  14   0     5501.81     5699.07     70.83 o
   2  14   0     1197.38     1329.54     30.12 o
   3  14   0       61.05       60.23      7.55 o
   4  14   0      233.71      244.70     15.56 o
   5  14   0       59.59       67.93     11.01 o
   6  14   0       18.29       11.24      8.74 o
   7  14   0       79.21       78.04     13.97 o
   8  14   0      436.96      413.81     40.14 o
   9  14   0      110.44       89.89     23.91 o
  10  14   0      258.60      261.17     60.14 o
   1  15   0     4462.54     4719.43     63.29 o
   2  15   0      413.40      418.23     19.99 o
   3  15   0       87.17       81.22      8.12 o
   4  15   0      130.65      154.48     13.33 o
   5  15   0      135.06      170.18     15.32 o
   6  15   0      163.06      162.97     16.92 o
   7  15   0      806.23      769.20     45.53 o
   8  15   0       91.98      135.08     21.82 o
   9  15   0      194.63      160.64     25.56 o
  10  15   0      185.12      199.38     34.06 o
   0  16   0     4702.05     4484.80     54.70 o
   1  16   0      214.23      252.91     14.27 o
   2  16   0     2873.50     2589.97     44.82 o
   3  16   0      168.71      127.32     10.22 o
   4  16   0      509.80      527.97     20.96 o
   5  16   0      344.85      431.87     22.10 o
   6  16   0       40.68       42.58     11.28 o
   7  16   0      150.79      179.24     22.91 o
   8  16   0      413.69      393.96     35.37 o
   9  16   0      139.05      119.95     37.60 o
  10  16   0      621.46      637.09     62.30 o
   1  17   0       13.42       27.66      7.71 o
   2  17   0      947.48      939.48     27.14 o
   3  17   0        9.85       25.94      6.75 o
   4  17   0      682.52      627.14     22.16 o
   5  17   0       32.15       61.16     13.65 o
   6  17   0        3.80        7.15      8.11 o
   7  17   0      120.49      113.44     23.08 o
   8  17   0      891.14      941.63     46.57 o
   9  17   0       35.38       42.34     42.53 o
  10  17   0       29.75       49.98     22.95 o
   0  18   0      312.27      340.24     36.63 o
   1  18   0       55.08       67.12     13.62 o
   2  18   0      134.17      142.09     13.77 o
   3  18   0        3.38       25.02      8.90 o
   4  18   0      629.58      600.71     29.52 o
   5  18   0     1593.26     1508.20     51.19 o
   6  18   0      237.98      274.15     27.75 o
   7  18   0      212.43      221.27     32.99 o
   8  18   0       16.14       11.90     19.53 o
   9  18   0        0.12        5.16     35.44 o
  10  18   0       44.54       51.35     27.60 o
   1  19   0       71.11       53.78      8.77 o
   2  19   0      417.44      453.35     21.66 o
   3  19   0      456.84      516.33     25.55 o
   4  19   0     3170.74     3049.67     64.49 o
   5  19   0      606.56      637.18     33.80 o
   6  19   0       65.63      101.89     25.05 o
   7  19   0      123.59      109.61     22.93 o
   8  19   0       37.94       39.19     23.47 o
   9  19   0        0.03       11.34     20.57 o
  10  19   0       29.73        2.69     23.63 o
   0  20   0     3585.73     3104.81     91.89 o
   1  20   0     1516.13     1517.87     35.18 o
   2  20   0     1073.04     1123.57     33.13 o
   3  20   0      383.08      400.24     25.43 o
   4  20   0      240.98      278.90     25.05 o
   5  20   0     6859.49     6586.83    121.49 o
   6  20   0      338.45      312.13     29.95 o
   7  20   0      295.90      319.24     35.44 o
   8  20   0      118.72      150.04     27.56 o
   9  20   0       46.46      103.78     55.79 o
  10  20   0      464.14      533.98     63.12 o
   1  21   0      219.09      321.19     27.89 o
   2  21   0     1504.97     1536.40     39.76 o
   3  21   0      953.18      975.65     32.79 o
   4  21   0      432.33      410.57     32.97 o
   5  21   0       12.28       29.04     12.53 o
   6  21   0     2656.63     2766.05     71.12 o
   7  21   0       76.77       72.58     26.06 o
   8  21   0      359.73      397.46     41.91 o
   9  21   0       87.88       81.84     29.88 o
   0  22   0     1259.81     1159.86     89.42 o
   1  22   0     1016.32      999.35     58.18 o
   2  22   0      364.97      441.31     26.48 o
   3  22   0      383.48      384.31     30.67 o
   4  22   0      266.96      216.25     28.16 o
   5  22   0       60.95       87.46     27.63 o
   6  22   0        0.58       46.83     67.63 o
   7  22   0       81.50       86.25     49.49 o
   8  22   0       28.31       29.66     24.17 o
   9  22   0        6.90        7.38     31.37 o
   1  23   0        3.36        6.16     13.46 o
   2  23   0        2.71       23.98     24.81 o
   3  23   0      247.44      259.03     27.62 o
   4  23   0       17.09       19.08     22.34 o
   5  23   0      283.29      284.08     35.02 o
   6  23   0      254.55      267.28     37.15 o
   7  23   0       25.22       83.71     74.07 o
   8  23   0       14.69       40.17     39.32 o
   9  23   0       11.76       24.12     31.85 o
   0  24   0        0.64       86.73     30.80 o
   1  24   0     1304.06     1344.11     80.51 o
   2  24   0      964.33     1043.42     63.05 o
   3  24   0     1191.66     1175.81     68.98 o
   4  24   0      275.67      317.29     38.94 o
   5  24   0      491.99      469.41     51.10 o
   6  24   0      206.63      187.16     36.38 o
   7  24   0      106.22       75.73     26.30 o
   8  24   0       24.26       16.72     22.40 o
   9  24   0       33.67       27.51     35.76 o
   1  25   0     1855.88     1637.04    100.97 o
   2  25   0      226.41      301.85     60.61 o
   3  25   0      311.33      324.00     63.18 o
   4  25   0     2300.36     2376.91    136.78 o
   5  25   0      341.00      233.69     57.62 o
   6  25   0      859.34      931.24     62.13 o
   7  25   0      301.77      357.57     51.23 o
   8  25   0       42.87       14.81     30.57 o
   9  25   0      456.80      477.92     93.04 o
   0  26   0      238.78      223.11     52.68 o
   1  26   0       80.36       40.91     91.01 o
   2  26   0      545.72      619.74     56.78 o
   3  26   0       31.60       13.90     22.27 o
   4  26   0       31.14       34.03     30.87 o
   5  26   0        1.40        8.42     27.71 o
   6  26   0       66.43       69.10     38.81 o
   7  26   0       37.49       46.07     35.22 o
   8  26   0       31.23       40.58     40.75 o
   1  27   0      385.86      299.51     59.11 o
   2  27   0      118.68      148.56     50.69 o
   3  27   0       33.46       92.81     33.17 o
   4  27   0       78.30       30.44     32.38 o
   5  27   0       44.45       46.71     37.29 o
   6  27   0       73.49       74.86     41.84 o
   7  27   0      235.83      338.37     77.82 o
   8  27   0      113.80       67.20     44.51 o
   0  28   0      425.73      425.30     78.57 o
   1  28   0      268.11      269.72     45.25 o
   2  28   0      450.51      655.26     62.08 o
   3  28   0      348.77      346.34     73.89 o
   4  28   0       84.35       78.23     41.48 o
   5  28   0      133.92       98.94     47.24 o
   6  28   0       20.70        2.21     27.47 o
   7  28   0      176.08      180.82     57.41 o
   8  28   0      328.36      278.64     72.54 o
   1  29   0      130.46       58.86     52.01 o
   2  29   0      187.35      138.26     36.11 o
   3  29   0      188.41      175.48     57.28 o
   4  29   0      584.05      634.16     97.83 o
   5  29   0      309.30      288.62     68.91 o
   6  29   0      617.06      680.48    101.61 o
   7  29   0      377.88      400.62     83.11 o
   0  30   0      623.01      513.84     88.70 o
   1  30   0      288.25      302.20     50.17 o
   2  30   0      214.78      220.32     63.92 o
   3  30   0      221.28      313.41     74.11 o
   4  30   0       44.95       -4.76     25.58 o
   5  30   0       49.59       31.29     33.25 o
   6  30   0        2.76        5.34     31.07 o
   7  30   0        0.72       20.64     30.40 o
   1  31   0        2.71        0.56     19.67 o
   2  31   0       10.00       14.61     30.55 o
   3  31   0        2.73       29.57     34.59 o
   4  31   0        8.86        9.12     30.88 o
   5  31   0      413.21      472.99     90.52 o
   6  31   0        6.13       -2.34     28.91 o
   7  31   0       11.23       26.98     35.05 o
   0  32   0     1075.22     1059.57    112.90 o
   1  32   0      267.45      293.28     52.19 o
   2  32   0      362.99      382.29     78.84 o
   3  32   0      308.66      323.42     78.73 o
   4  32   0      139.54      189.51     60.74 o
   5  32   0       37.53       92.76     49.55 o
   6  32   0       93.60      140.16     56.81 o
   1  33   0       45.80       48.43     31.42 o
   2  33   0      104.33       43.06     44.90 o
   3  33   0      551.62      479.36     92.60 o
   4  33   0       67.58       19.17     36.13 o
   5  33   0      922.18      931.94    107.86 o
   6  33   0        4.58        5.97     34.35 o
   0  34   0      142.12      199.92     65.54 o
   1  34   0      425.11      486.44     84.53 o
   2  34   0       13.14       13.45     35.29 o
   3  34   0       78.08      119.87     54.09 o
   5  34   0       73.48       27.30     38.70 o
   1  35   0        0.08       20.81     38.90 o
   2  35   0       83.90      103.46     55.07 o
   3  35   0       29.04       22.31     41.63 o
   4  35   0      105.86      100.02     52.36 o
   5  35   0       40.74       76.32     49.78 o
   0  36   0      255.65      461.81    102.27 o
   1  36   0       84.06       82.27     54.93 o
   2  36   0      128.97      111.85     57.01 o
   3  36   0       14.87       -0.77     38.89 o
   4  36   0        0.78        1.44     37.89 o
   1  37   0      198.78      334.44     89.02 o
   2  37   0       81.50       61.42     52.47 o
   3  37   0       62.04      103.65     56.89 o
   4  37   0        0.18       14.60     40.25 o
   0  38   0      366.23      540.37    114.25 o
   1  38   0      768.65      881.85    137.89 o
   2  38   0      458.48      503.39    103.72 o
   3  38   0      259.48      278.18     81.78 o
   1  39   0       84.60       68.31     59.81 o
 -11   0   1       70.48      119.02     53.98 o
  -9   0   1     2215.82     2059.81     93.97 o
  -7   0   1     1809.43     1517.15    125.50 o
  -5   0   1      359.58      358.86     31.35 o
  -3   0   1      714.29      722.72     37.94 o
  -1   0   1     4940.03     5462.55     81.53 o
   1   0   1    55443.03    52473.85    686.93 o
   3   0   1     1338.51     1096.45     33.64 o
   5   0   1      350.67      237.11     24.75 o
   7   0   1      402.65     1103.84    190.68 o
   9   0   1      663.60      591.77     54.08 o
  11   0   1       18.30       21.56     33.02 o
 -11   1   1       54.10       45.69     27.03 o
 -10   1   1     2665.11     2518.29     91.52 o
  -9   1   1     1435.29     1476.31     65.65 o
  -8   1   1      287.98      302.71     29.11 o
  -7   1   1       95.74      176.78     36.29 o
  -6   1   1      195.14      157.70     18.62 o
  -5   1   1      998.31      899.34     31.43 o
  -4   1   1       43.01       46.42      9.27 o
  -3   1   1     3784.19     3793.59     79.28 o
  -2   1   1      498.68      493.72     25.39 o
  -1   1   1     2729.05     3158.68     42.67 o
   0   1   1     4983.60     5076.00     51.94 o
   1   1   1    11245.58    10619.68     82.23 o
   2   1   1     3178.40     2966.44     51.98 o
   3   1   1       65.44       70.54      7.93 o
   4   1   1     3402.37     3030.70     45.82 o
   5   1   1        3.76       15.30      5.90 o
   6   1   1     2096.58     1942.08     46.05 o
   7   1   1     9400.13     8573.85    126.28 o
   8   1   1     1588.24     1516.35     53.80 o
   9   1   1        0.17       30.64     13.02 o
  10   1   1        6.97       34.00     15.91 o
  11   1   1        0.30        0.73     19.62 o
 -11   2   1      153.47      128.30     37.09 o
 -10   2   1       27.04      146.78     56.52 o
  -9   2   1     1402.22     1371.85     54.47 o
  -8   2   1      156.94      145.34     20.22 o
  -7   2   1        0.81       23.99      9.76 o
  -6   2   1      309.86      317.73     34.23 o
  -5   2   1      117.08      105.48     13.92 o
  -4   2   1     3199.92     2863.41     65.69 o
  -3   2   1      820.02      964.97     54.27 o
  -2   2   1    24582.85    26670.38    296.08 o
  -1   2   1     1024.66      982.66     29.83 o
   0   2   1      353.71      332.38      6.77 o
   1   2   1     5692.57     5257.58     50.93 o
   2   2   1      553.04      561.39     19.22 o
   3   2   1      258.85      225.97     12.46 o
   4   2   1      534.48      553.00     19.09 o
   5   2   1      534.17      523.34     26.74 o
   6   2   1      856.14      825.02     29.83 o
   7   2   1      488.58      521.08     52.23 o
   8   2   1      658.60      787.58     38.94 o
   9   2   1      114.97       90.24     18.42 o
  10   2   1     1086.58     1122.41     52.30 o
  11   2   1        0.01       10.41     20.67 o
 -11   3   1        1.21        8.85     21.03 o
 -10   3   1      457.38      404.74     40.15 o
  -9   3   1       17.50       50.61     20.24 o
  -8   3   1       84.75      133.60     19.15 o
  -7   3   1      561.41      526.61     31.50 o
  -6   3   1      271.26      269.04     23.37 o
  -5   3   1       21.64        7.89      7.18 o
  -4   3   1      135.73      163.61     20.25 o
  -3   3   1      107.61       77.51     10.76 o
  -2   3   1      701.94      712.59     34.82 o
  -1   3   1     3296.27     3368.54     40.28 o
   0   3   1       22.78       31.10      3.16 o
   1   3   1    10159.44     9801.17     96.26 o
   2   3   1     3405.64     3291.26     62.65 o
   3   3   1       72.53       66.62      8.38 o
   4   3   1     3555.71     3225.13     47.68 o
   5   3   1       77.87       88.74     11.11 o
   6   3   1      727.60      631.14     26.26 o
   7   3   1      166.50      157.88     19.34 o
   8   3   1     2823.36     2635.49     81.58 o
   9   3   1       25.77       52.84     15.53 o
  10   3   1       52.42       60.75     18.28 o
  11   3   1      324.84      242.50     44.59 o
 -11   4   1      117.57      121.58     36.71 o
 -10   4   1        5.28       25.89     18.15 o
  -9   4   1       63.33       53.18     15.85 o
  -8   4   1      322.28      316.65     29.02 o
  -7   4   1      692.06      683.44     33.21 o
  -6   4   1      175.71      196.75     20.98 o
  -5   4   1     3497.14     3305.88     63.15 o
  -4   4   1        0.20       -4.93      4.93 o
  -3   4   1      883.67      885.37     38.78 o
  -2   4   1        8.29        0.65      6.01 o
  -1   4   1      322.22      304.54     11.81 o
   0   4   1      708.53      667.48      9.88 o
   1   4   1     2341.66     2522.59     50.05 o
   2   4   1      109.50      108.04      7.43 o
   3   4   1     5521.28     5061.35     66.06 o
   4   4   1       45.91       37.27      8.01 o
   5   4   1     2769.28     2494.24     51.08 o
   6   4   1      532.00      563.27     25.32 o
   7   4   1      493.01      434.55     29.54 o
   8   4   1       25.13       60.79     18.07 o
   9   4   1        0.03       33.08     14.96 o
  10   4   1       36.10       26.72     18.81 o
  11   4   1       60.00       71.63     29.44 o
 -11   5   1        6.79       21.79     24.24 o
 -10   5   1        0.04        7.76     17.11 o
  -9   5   1      337.40      271.52     29.37 o
  -8   5   1      734.81      661.60     40.01 o
  -7   5   1       29.49       28.18     11.46 o
  -6   5   1      510.64      526.17     28.29 o
  -5   5   1     3222.29     2883.30     58.81 o
  -4   5   1      122.40      134.29     14.22 o
  -3   5   1      102.40      101.94     10.96 o
  -2   5   1     3113.71     2941.33     47.60 o
  -1   5   1     2633.14     2748.17     32.66 o
   0   5   1     2832.95     2766.42     23.82 o
   1   5   1       27.35        9.22      3.17 o
   2   5   1     4519.94     4267.20     61.84 o
   3   5   1     1306.58     1381.92     28.16 o
   4   5   1      427.41      560.72     29.71 o
   5   5   1     2612.67     2525.41     48.90 o
   6   5   1     1048.19      962.15     34.27 o
   7   5   1      186.96      188.62     20.77 o
   8   5   1      427.88      421.66     33.01 o
   9   5   1      655.43      652.18     42.33 o
  10   5   1      331.82      320.22     40.59 o
  11   5   1      412.93      405.04     57.26 o
 -11   6   1      145.60      134.93     38.66 o
 -10   6   1        1.03       20.52     17.15 o
  -9   6   1       34.07       51.10     15.94 o
  -8   6   1      167.53      203.88     23.50 o
  -7   6   1      378.40      345.60     29.61 o
  -6   6   1      278.51      256.21     23.78 o
  -5   6   1      690.05      703.38     33.40 o
  -4   6   1      367.13      338.43     26.36 o
  -3   6   1     1785.53     1631.92     35.00 o
  -2   6   1     3198.11     3247.43     63.40 o
  -1   6   1       45.60       55.82      7.68 o
   0   6   1     1288.67     1329.33     19.45 o
   1   6   1     1182.80     1109.69     19.93 o
   2   6   1       26.59       28.60      5.52 o
   3   6   1        6.63       11.12      7.94 o
   4   6   1     2575.35     2626.10     45.72 o
   5   6   1      213.26      255.72     20.28 o
   6   6   1      139.38      158.20     17.08 o
   7   6   1      361.79      397.41     26.42 o
   8   6   1      484.10      496.86     45.06 o
   9   6   1       51.12       30.95     13.79 o
  10   6   1      696.78      765.48     55.91 o
  11   6   1        0.32       -6.42     17.49 o
 -11   7   1       33.16       19.43     23.01 o
 -10   7   1      334.78      330.73     41.61 o
  -9   7   1      217.42      172.04     24.07 o
  -8   7   1     1207.50     1126.56     60.14 o
  -7   7   1        1.45        8.40      8.98 o
  -6   7   1     2873.79     2813.25     62.78 o
  -5   7   1     6142.14     6047.58    122.43 o
  -4   7   1      828.93      815.17     29.25 o
  -3   7   1     4185.95     4036.07     66.61 o
  -2   7   1     1480.00     1389.25     31.85 o
  -1   7   1       60.51       72.60      7.27 o
   0   7   1     1128.04     1082.64     17.90 o
   1   7   1     5276.48     4962.30     49.83 o
   2   7   1     1945.06     1776.89     25.37 o
   3   7   1     6990.51     6940.11     78.22 o
   4   7   1     2616.71     3081.55     50.58 o
   5   7   1      218.13      227.09     18.39 o
   6   7   1     1497.13     1443.20     40.27 o
   7   7   1      347.15      330.91     26.16 o
   8   7   1       80.29       70.96     16.24 o
   9   7   1       34.71       41.57     14.19 o
  10   7   1        2.27       17.82     16.76 o
  11   7   1       10.97       -2.34     18.39 o
 -11   8   1      111.19       91.31     31.33 o
 -10   8   1       40.31       38.49     20.39 o
  -9   8   1     1035.70      900.63     44.99 o
  -8   8   1       79.63       56.30     31.40 o
  -7   8   1      372.49      359.13     30.03 o
  -6   8   1       74.95       84.56     16.85 o
  -5   8   1     1059.79     1053.49     37.25 o
  -4   8   1      829.08      758.29     31.49 o
  -3   8   1      167.20      181.81     13.40 o
  -2   8   1       72.21       80.08      7.86 o
  -1   8   1      517.12      571.41     13.25 o
   0   8   1        2.11       -0.69      3.50 o
   1   8   1     4849.14     4494.56     56.61 o
   2   8   1      337.78      384.04     11.90 o
   3   8   1     9434.05     8786.94     86.21 o
   4   8   1      200.14      177.85     14.24 o
   5   8   1      645.83      560.01     23.56 o
   6   8   1      145.35      162.65     20.01 o
   7   8   1      123.98      146.72     29.17 o
   8   8   1      157.21      121.98     19.52 o
   9   8   1      192.94      157.22     23.81 o
  10   8   1      530.45      522.59     50.31 o
  11   8   1        5.02        2.32     20.19 o
 -11   9   1       18.46       27.21     24.00 o
 -10   9   1       50.50       36.67     23.72 o
  -9   9   1      277.53      292.75     32.35 o
  -8   9   1       52.18       51.60     17.43 o
  -7   9   1      655.54      615.20     33.69 o
  -6   9   1     1214.97     1211.38     45.43 o
  -5   9   1      934.19      959.34     49.99 o
  -4   9   1       65.97      107.37     12.85 o
  -3   9   1     1811.72     1675.93     30.33 o
  -2   9   1      369.42      375.81     13.41 o
  -1   9   1     4283.73     4440.02     38.64 o
   0   9   1      534.28      560.92     11.48 o
   1   9   1     1699.52     1757.28     26.98 o
   2   9   1     1448.86     1480.54     22.90 o
   3   9   1       75.48       78.35     10.14 o
   4   9   1      722.75      739.68     24.29 o
   5   9   1      191.87      257.89     22.43 o
   6   9   1      435.82      480.15     25.86 o
   7   9   1      858.44      871.04     41.01 o
   8   9   1        2.62       25.04     11.94 o
   9   9   1        9.49       33.19     13.85 o
  10   9   1       11.41       34.22     18.24 o
  11   9   1        0.39       20.06     23.88 o
 -11  10   1       46.39       41.45     27.41 o
 -10  10   1        0.00        6.35     17.56 o
  -9  10   1        0.57       21.46     17.04 o
  -8  10   1       19.25       40.53     17.04 o
  -7  10   1       58.25       72.83     15.84 o
  -6  10   1      256.97      245.77     23.55 o
  -5  10   1       82.74       86.96     12.83 o
  -4  10   1     2158.27     2070.97     37.85 o
  -3  10   1      463.46      522.47     17.46 o
  -2  10   1    11151.91    10929.36     90.12 o
  -1  10   1      287.85      284.53      8.77 o
   0  10   1        6.18       20.14      4.62 o
   1  10   1      365.34      307.45     14.48 o
   2  10   1     1552.69     1524.28     23.22 o
   3  10   1       98.94      119.55     11.24 o
   4  10   1      150.98      157.29     13.32 o
   5  10   1      431.09      462.37     22.50 o
   6  10   1      991.49      952.81     33.87 o
   7  10   1      697.25      696.22     43.10 o
   8  10   1     2091.26     2070.49     62.33 o
   9  10   1      306.35      291.85     31.42 o
  10  10   1      359.89      420.50     57.69 o
  11  10   1       36.51        7.33     22.54 o
 -11  11   1      133.87      118.02     27.99 o
 -10  11   1        8.20       30.55     34.58 o
  -9  11   1       96.97       90.06     19.30 o
  -8  11   1       38.97       57.34     15.04 o
  -7  11   1       22.69       24.07     13.27 o
  -6  11   1      887.14      879.75     34.18 o
  -5  11   1        0.03       -4.14      6.87 o
  -4  11   1     1472.47     1384.98     31.01 o
  -3  11   1      364.54      344.56     15.58 o
  -2  11   1      787.54      751.16     17.89 o
  -1  11   1     3057.14     3092.86     28.41 o
   0  11   1     4413.66     4268.02     53.60 o
   1  11   1     1047.52      930.38     23.18 o
   2  11   1      989.87      874.06     16.89 o
   3  11   1      404.56      367.84     15.69 o
   4  11   1     4974.76     4815.54     63.45 o
   5  11   1      130.43      122.61     12.70 o
   6  11   1     2166.22     1945.73     62.33 o
   7  11   1       62.09       57.73     12.35 o
   8  11   1      362.82      344.65     37.96 o
   9  11   1      118.49       73.62     19.50 o
  10  11   1       31.98       12.60     20.27 o
  11  11   1      124.95       77.38     27.46 o
 -11  12   1       85.59       58.53     31.36 o
 -10  12   1       55.65       26.50     25.92 o
  -9  12   1      729.36      770.24     65.42 o
  -8  12   1     1336.92     1317.58     47.25 o
  -7  12   1     1791.72     1751.26     61.57 o
  -6  12   1       51.73       52.14     12.27 o
  -5  12   1       93.69      104.27     14.11 o
  -4  12   1      547.14      557.11     21.74 o
  -3  12   1     1704.05     1736.65     29.94 o
  -2  12   1       56.30       78.44      8.27 o
  -1  12   1        3.14        0.07      3.31 o
   0  12   1     1457.41     1481.25     23.52 o
   1  12   1     5808.83     5855.97     65.65 o
   2  12   1     3622.63     3710.28     56.06 o
   3  12   1     1092.38      961.60     22.77 o
   4  12   1       86.66       91.03     14.48 o
   5  12   1     1657.12     1588.66     42.05 o
   6  12   1      506.35      477.69     24.99 o
   7  12   1      921.69      911.04     35.53 o
   8  12   1      332.68      286.06     29.15 o
   9  12   1        4.09        4.00     13.43 o
  10  12   1       98.25      107.21     28.06 o
  11  12   1        3.79      -16.11     18.24 o
 -10  13   1      183.01      178.65     41.94 o
  -9  13   1       13.13        9.03     14.84 o
  -8  13   1      558.68      645.53     61.33 o
  -7  13   1      424.59      516.26     46.80 o
  -6  13   1        2.48       12.52      8.71 o
  -5  13   1      356.17      337.56     24.15 o
  -4  13   1        4.66       22.13      7.01 o
  -3  13   1     1730.37     1671.06     29.65 o
  -2  13   1        3.81        6.63      4.71 o
  -1  13   1     4579.26     5378.85     42.57 o
   0  13   1      346.09      489.37     13.89 o
   1  13   1      346.11      343.17     22.02 o
   2  13   1      543.77      581.94     20.02 o
   3  13   1      158.71      188.70     11.97 o
   4  13   1      207.25      199.74     16.46 o
   5  13   1      313.88      271.31     19.65 o
   6  13   1      102.41      109.10     15.93 o
   7  13   1      626.76      772.71     35.19 o
   8  13   1       12.30        2.72     14.63 o
   9  13   1      824.38      768.71     59.74 o
  10  13   1        1.52        3.45     17.92 o
 -10  14   1       58.88       14.03     25.60 o
  -9  14   1      571.63      624.70     57.73 o
  -8  14   1      701.31      690.45     73.24 o
  -7  14   1      316.58      278.13     37.47 o
  -6  14   1      260.96      270.18     23.81 o
  -5  14   1      462.56      491.45     33.09 o
  -4  14   1      683.44      608.93     21.04 o
  -3  14   1     2455.48     2471.54     37.13 o
  -2  14   1      350.39      457.57     14.07 o
  -1  14   1        1.58       -0.42      4.95 o
   0  14   1    12483.24    12781.71    106.97 o
   1  14   1       62.78       89.19      9.98 o
   2  14   1       13.36       13.99      7.15 o
   3  14   1      404.76      428.36     20.75 o
   4  14   1       35.32       44.45      9.74 o
   5  14   1       30.71       30.40      9.22 o
   6  14   1      572.82      564.77     27.17 o
   7  14   1     1549.66     1430.46     42.41 o
   8  14   1        1.56       -2.62     11.86 o
   9  14   1      134.01      136.93     25.74 o
  10  14   1      138.28      113.93     32.93 o
 -10  15   1      129.12      138.84     36.14 o
  -9  15   1       58.54       63.83     23.71 o
  -8  15   1     1173.76     1115.34     54.56 o
  -7  15   1       10.57       32.01     14.70 o
  -6  15   1      114.30      147.68     18.03 o
  -5  15   1       64.27       73.79     15.07 o
  -4  15   1        9.25       22.57      6.37 o
  -3  15   1       80.33      117.63     10.99 o
  -2  15   1        2.20       -2.20      3.59 o
  -1  15   1     6565.89     6972.22     76.86 o
   0  15   1      570.21      711.72     17.24 o
   1  15   1      572.34      654.48     26.44 o
   2  15   1      410.38      305.73     17.49 o
   3  15   1       40.01       50.44      8.11 o
   4  15   1      607.36      561.77     22.89 o
   5  15   1       28.67       23.08     14.45 o
   6  15   1        7.74       15.62     10.97 o
   7  15   1        0.01        0.66     14.80 o
   8  15   1       15.89       29.05     14.59 o
   9  15   1      188.53      223.67     30.93 o
  10  15   1       28.58       43.06     58.14 o
 -10  16   1       30.15        4.80     19.23 o
  -9  16   1        1.30       -1.60     14.09 o
  -8  16   1       53.52       52.73     16.85 o
  -7  16   1       84.00       79.69     17.48 o
  -6  16   1        4.55        5.71      8.32 o
  -5  16   1     1032.43      913.29     36.77 o
  -4  16   1       25.61       38.06      9.89 o
  -3  16   1       62.36       79.80      9.61 o
  -2  16   1      430.58      437.46     12.74 o
  -1  16   1      334.81      364.53     11.23 o
   0  16   1      335.04      333.66     11.60 o
   1  16   1       84.34      123.86     11.75 o
   2  16   1       24.77        9.68      6.45 o
   3  16   1      489.43      429.35     16.66 o
   4  16   1       63.88       67.36     10.54 o
   5  16   1       40.36       55.10     15.17 o
   6  16   1      732.63      721.04     38.55 o
   7  16   1      104.86       81.94     19.32 o
   8  16   1      518.91      577.83     42.81 o
   9  16   1       80.04       62.57     31.80 o
  10  16   1       54.11      279.22    220.83 o
 -10  17   1       60.72       74.17     26.93 o
  -9  17   1      367.78      309.11     50.24 o
  -8  17   1       93.21      124.04     23.51 o
  -7  17   1      211.66      200.69     25.54 o
  -6  17   1        5.37       15.88     10.94 o
  -5  17   1     2694.90     2533.29     51.47 o
  -4  17   1      813.37      798.81     28.01 o
  -3  17   1     1327.76     1261.44     28.43 o
  -2  17   1       43.25       55.26      6.96 o
  -1  17   1     3349.18     3321.74     34.16 o
   0  17   1      575.46      572.01     17.34 o
   1  17   1      543.73      558.01     19.51 o
   2  17   1        7.59       -3.52      7.33 o
   3  17   1      804.89      843.08     28.32 o
   4  17   1       10.84       28.14     10.03 o
   5  17   1      116.71      115.42     17.17 o
   6  17   1        3.03       11.87     14.55 o
   7  17   1       10.59       23.98     23.68 o
   8  17   1        8.11       14.64     14.13 o
   9  17   1      195.72      297.30     43.09 o
  10  17   1       64.96       54.36     26.58 o
 -10  18   1        0.17      -47.89     47.89 o
  -9  18   1      306.25      302.35     42.46 o
  -8  18   1        8.51       13.62     14.00 o
  -7  18   1      778.88      758.05     44.53 o
  -6  18   1     2179.83     2341.86     62.62 o
  -5  18   1       41.38       75.24     16.77 o
  -4  18   1     1623.15     1644.00     50.81 o
  -3  18   1      154.54      134.33     14.97 o
  -2  18   1     1200.18     1244.54     31.28 o
  -1  18   1      724.38      705.78     15.91 o
   0  18   1      560.09      509.28     15.96 o
   1  18   1      366.68      386.63     16.72 o
   2  18   1     1111.78     1060.85     29.73 o
   3  18   1        0.71       -6.23      6.23 o
   4  18   1     3000.91     2945.06     62.10 o
   5  18   1     3515.97     3490.20     72.84 o
   6  18   1       94.04      121.91     19.14 o
   7  18   1      874.15      955.35     55.22 o
   8  18   1      181.00      257.79     38.57 o
   9  18   1       81.36      141.15     72.82 o
  10  18   1       26.27      182.13    179.26 o
 -10  19   1       79.08       37.57     48.09 o
  -9  19   1      121.91       57.28     62.28 o
  -8  19   1       36.60       52.45     19.32 o
  -7  19   1        9.11       37.76     20.53 o
  -6  19   1       58.01       75.18     16.92 o
  -5  19   1        1.22        9.95     11.03 o
  -4  19   1     2856.64     2761.39     56.54 o
  -3  19   1      452.15      432.63     24.56 o
  -2  19   1      347.79      350.32     18.99 o
  -1  19   1      301.70      321.78     15.48 o
   0  19   1      709.09      716.99     25.46 o
   1  19   1     1001.53      985.21     26.26 o
   2  19   1       16.54       21.19      7.21 o
   3  19   1        7.73        4.55      6.88 o
   4  19   1     2960.11     2854.00     62.21 o
   5  19   1      942.05      946.04     45.59 o
   6  19   1      256.93      281.53     37.43 o
   7  19   1       10.60        6.15     23.66 o
   8  19   1      367.07      425.58     38.61 o
   9  19   1       27.22        5.31     20.82 o
  10  19   1        4.08       30.92     50.31 o
 -10  20   1        3.01        5.64     29.38 o
  -9  20   1      279.00      388.81    129.56 o
  -8  20   1       32.35       85.48     85.36 o
  -7  20   1     1818.17     1644.52     72.52 o
  -6  20   1     2420.56     2325.74     80.82 o
  -5  20   1        0.15       17.90     15.25 o
  -4  20   1     7542.41     7489.56    122.94 o
  -3  20   1     1499.29     1519.29     47.21 o
  -2  20   1      740.71      749.14     35.62 o
  -1  20   1      142.92      165.00     14.23 o
   0  20   1      618.04      596.91     24.14 o
   1  20   1     2001.88     1995.77     37.95 o
   2  20   1      247.72      282.12     19.74 o
   3  20   1      153.58      196.88     20.20 o
   4  20   1     4185.53     4052.62     76.19 o
   5  20   1     1375.63     1444.99     47.10 o
   6  20   1       19.60       18.72     12.68 o
   7  20   1      245.11      277.06     30.51 o
   8  20   1       20.34       38.59     17.01 o
   9  20   1      285.56      252.68     41.50 o
  -9  21   1        1.66       45.13     87.61 o
  -8  21   1       21.24       31.22     21.21 o
  -7  21   1       57.45       89.02     60.30 o
  -6  21   1       23.45       -1.35     16.24 o
  -5  21   1        6.51       18.38     12.78 o
  -4  21   1     9947.65     9710.73    146.96 o
  -3  21   1     8131.99     8012.62    132.84 o
  -2  21   1     1446.58     1414.61     41.88 o
  -1  21   1     1010.31     1071.53     39.85 o
   0  21   1     1009.18      990.73     32.45 o
   1  21   1     1500.12     1589.46     48.17 o
   2  21   1     8661.01     8382.08    110.11 o
   3  21   1      524.82      505.41     27.99 o
   4  21   1      522.01      523.98     31.68 o
   5  21   1      538.92      608.20     34.92 o
   6  21   1       83.22       60.14     21.05 o
   7  21   1      468.00      540.90     54.11 o
   8  21   1      226.46      244.89     37.04 o
   9  21   1       23.23       23.70     25.41 o
  -9  22   1       95.22      150.36     91.66 o
  -8  22   1       25.33       54.77     23.55 o
  -7  22   1        5.54       11.48     16.65 o
  -6  22   1       67.43       54.70     19.56 o
  -5  22   1      227.24      207.37     30.74 o
  -4  22   1        3.58       30.95     13.98 o
  -3  22   1      145.31      152.41     20.07 o
  -2  22   1     2247.96     2243.53     66.23 o
  -1  22   1     1445.35     1491.07     64.76 o
   0  22   1        7.29       34.33     30.93 o
   1  22   1     1431.73     1485.77     54.12 o
   2  22   1        0.11       22.56      9.14 o
   3  22   1       23.43       26.01     11.15 o
   4  22   1      311.30      323.40     29.22 o
   5  22   1       43.21       54.17     15.05 o
   6  22   1       79.88       92.96     36.50 o
   7  22   1        3.72        9.91     17.47 o
   8  22   1      532.75      686.26     62.30 o
   9  22   1      177.55      165.74     41.72 o
  -9  23   1      166.61      287.17    134.38 o
  -8  23   1      756.47      840.20     69.36 o
  -7  23   1       34.05       64.34     34.26 o
  -6  23   1      543.74      673.18     52.84 o
  -5  23   1       31.40        5.15     22.16 o
  -4  23   1      344.55      378.34     37.32 o
  -3  23   1        4.33       21.11     19.43 o
  -2  23   1      100.53       65.37     23.72 o
  -1  23   1      178.26      200.33     29.34 o
   0  23   1      144.90      127.92     23.81 o
   1  23   1     2018.87     1811.40     99.02 o
   2  23   1       59.05       82.37     13.36 o
   3  23   1      692.61      626.57     42.42 o
   4  23   1      515.58      579.00     45.04 o
   5  23   1      276.58      269.46     32.94 o
   6  23   1      157.01      167.35     29.34 o
   7  23   1       61.05       57.88     20.96 o
   8  23   1        1.43        9.21     18.83 o
   9  23   1        4.02        1.24     23.08 o
  -9  24   1      255.51      177.19     53.96 o
  -8  24   1      161.93      188.39     37.68 o
  -7  24   1      253.03      301.82     40.85 o
  -6  24   1       30.64       31.21     17.35 o
  -5  24   1      540.11      593.32     50.58 o
  -4  24   1      159.77      171.11     37.75 o
  -3  24   1       16.35       16.61     34.53 o
  -2  24   1      196.49      154.22     33.34 o
  -1  24   1      296.56      360.84     49.09 o
   0  24   1      417.59      406.66     48.59 o
   1  24   1        9.80       32.04     19.45 o
   2  24   1      179.92      205.90     34.45 o
   3  24   1      357.18      409.01     70.46 o
   4  24   1        8.40       22.53     36.57 o
   5  24   1      262.58      285.55     39.51 o
   6  24   1      462.22      507.86     55.92 o
   7  24   1      214.23      233.85     42.03 o
   8  24   1      217.55      233.49     60.69 o
   9  24   1       64.32       54.11     39.25 o
  -8  25   1       41.97       -5.62     30.81 o
  -7  25   1       48.28       57.30     31.01 o
  -6  25   1      131.05      223.15     96.97 o
  -5  25   1      345.76      393.05     77.51 o
  -4  25   1       59.13      202.51     49.50 o
  -3  25   1      230.88      126.04     33.98 o
  -2  25   1      180.30      211.92     37.54 o
  -1  25   1      379.57      233.16     39.48 o
   0  25   1       21.86       87.80     34.65 o
   1  25   1        0.49      -12.63     12.63 o
   2  25   1        3.07      -19.32     39.27 o
   3  25   1       86.50      103.60     33.75 o
   4  25   1        2.39        0.73     20.93 o
   5  25   1      129.37      159.09     31.99 o
   6  25   1       37.08       30.04     19.52 o
   7  25   1        1.14        9.29     19.84 o
   8  25   1       19.94       -6.64     26.23 o
  -8  26   1       20.09       -1.37     29.54 o
  -7  26   1      298.24      289.98     70.31 o
  -6  26   1       82.93       25.44     33.09 o
  -5  26   1       27.43       -3.07     25.91 o
  -4  26   1     1019.44     1140.18    101.58 o
  -3  26   1     1090.03     1136.96     72.85 o
  -2  26   1       45.15       36.29     30.22 o
  -1  26   1       33.25       65.22     23.63 o
   0  26   1      142.68      157.84     32.86 o
   1  26   1       92.68      124.69     30.44 o
   2  26   1      294.54      372.83     65.93 o
   3  26   1      271.54      304.80     62.02 o
   4  26   1       10.37       17.57     26.68 o
   5  26   1      474.04      485.56     79.33 o
   6  26   1      279.81      323.97     68.49 o
   7  26   1      556.81      616.42     95.40 o
   8  26   1      261.35      217.26     61.28 o
  -8  27   1       39.10       56.05     42.05 o
  -7  27   1      255.25      218.56     65.63 o
  -6  27   1       22.96       31.13     32.49 o
  -5  27   1       71.52       61.17     36.66 o
  -4  27   1      187.50      181.75     58.22 o
  -3  27   1      258.70      290.29     47.54 o
  -2  27   1      541.33      466.29     56.24 o
  -1  27   1     1684.13     1378.51     78.90 o
   0  27   1     1451.95     1053.15     82.60 o
   1  27   1      209.08      156.64     59.77 o
   2  27   1      198.81      306.61     58.31 o
   3  27   1       14.43       42.56     32.73 o
   4  27   1      210.87      237.90     57.55 o
   5  27   1       14.47       37.97     31.72 o
   6  27   1     1108.09     1345.86    111.47 o
   7  27   1      105.96       49.93     34.92 o
   8  27   1      280.91      275.96     70.44 o
  -8  28   1      122.90      122.70     57.59 o
  -7  28   1       65.59       81.16     44.55 o
  -6  28   1       36.70       34.12     34.78 o
  -5  28   1      452.41      427.21     84.66 o
  -4  28   1       39.74       43.57     36.88 o
  -3  28   1      101.30       74.58     28.46 o
  -2  28   1       10.99       92.51     28.35 o
  -1  28   1        3.61       20.68     19.30 o
   0  28   1      557.53      519.31     59.70 o
   1  28   1       34.57       38.41     66.40 o
   2  28   1      363.64      408.86     74.23 o
   3  28   1      389.92      321.21     66.78 o
   4  28   1      235.47      216.29     56.31 o
   5  28   1       31.17       36.49     32.89 o
   6  28   1        1.30       20.49     27.37 o
   7  28   1        0.16       32.26     34.81 o
   8  28   1      125.64      133.20     53.40 o
  -7  29   1        2.04      -24.03     25.74 o
  -6  29   1        7.08       -5.55     30.80 o
  -5  29   1      458.76      372.95     79.82 o
  -4  29   1      319.84      320.29     71.79 o
  -3  29   1      632.90      650.29    103.86 o
  -2  29   1       14.59       44.49     26.90 o
  -1  29   1      473.21      562.47     65.89 o
   0  29   1       93.59      151.73     33.11 o
   1  29   1      272.81      261.20    108.45 o
   2  29   1      117.02      113.21     45.39 o
   3  29   1        2.31       21.13     27.52 o
   4  29   1       11.21        5.55     25.92 o
   5  29   1      171.57      231.60     63.07 o
   6  29   1       28.40        0.95     25.67 o
   7  29   1       53.00       75.81     41.56 o
  -7  30   1        7.64        5.14     33.59 o
  -6  30   1      305.14      347.54     79.99 o
  -5  30   1       55.15       32.88     39.01 o
  -4  30   1      241.83      350.14     80.43 o
  -3  30   1      240.14      330.56     77.04 o
  -2  30   1      330.15      321.35     50.59 o
  -1  30   1      383.19      465.74    106.14 o
   0  30   1      115.06       38.67     60.94 o
   1  30   1      324.07      326.38     68.06 o
   2  30   1       30.34        6.96     29.25 o
   3  30   1      166.38      184.36     54.87 o
   4  30   1      506.24      588.62     93.12 o
   5  30   1       15.51       12.39     29.48 o
   6  30   1      539.07      587.05     95.58 o
   7  30   1      103.44      164.17     55.76 o
  -7  31   1      492.13      591.65    107.90 o
  -6  31   1       56.88       71.57     43.64 o
  -5  31   1      511.64      638.77    105.68 o
  -4  31   1        1.54        9.62     33.23 o
  -3  31   1        3.23       15.05     32.85 o
  -2  31   1       31.82      -30.52     31.08 o
  -1  31   1        0.83      -17.65     17.65 o
   0  31   1       83.33       75.25     31.22 o
   1  31   1      368.36      307.83     72.18 o
   2  31   1      360.00      333.19     75.85 o
   3  31   1       33.87       14.07     30.14 o
   4  31   1      638.75      591.85     96.30 o
   5  31   1       71.11       30.98     35.16 o
   6  31   1        4.08        1.65     27.77 o
   7  31   1      191.10      187.45     59.90 o
  -6  32   1        9.52       23.09     35.29 o
  -5  32   1      305.84      347.06     83.00 o
  -4  32   1       33.48       34.02     40.69 o
  -3  32   1      503.21      577.93    102.47 o
  -2  32   1      133.53       99.44     36.45 o
  -1  32   1       94.59       80.95     34.76 o
   0  32   1      333.56      424.15     65.88 o
   1  32   1       16.15       -7.23     28.30 o
   2  32   1      810.10      879.21    102.99 o
   3  32   1        2.15        4.42     31.53 o
   4  32   1      130.77       91.45     45.87 o
   5  32   1      219.00      215.95     63.57 o
   6  32   1        3.84       10.04     31.46 o
  -6  33   1      795.18      873.89    126.75 o
  -5  33   1        1.53      -31.80     31.80 o
  -4  33   1       99.52      111.49     54.63 o
  -3  33   1       42.37       58.46     47.66 o
  -2  33   1      646.02      687.70     89.62 o
  -1  33   1      108.65      106.27     37.45 o
   0  33   1      344.51      294.21     53.86 o
   1  33   1        1.57        4.75     38.72 o
   2  33   1       25.30       64.52     40.88 o
   3  33   1       72.68      118.82     55.03 o
   4  33   1      383.94      505.96     95.53 o
   5  33   1        5.67       47.84     38.29 o
   6  33   1       52.00       31.44     39.32 o
  -5  34   1        5.99        1.00     37.23 o
  -4  34   1      162.01      129.26     55.18 o
  -3  34   1       13.85       -7.01     35.12 o
  -2  34   1        0.27       44.65     41.38 o
  -1  34   1      311.32      317.05     62.27 o
   0  34   1        4.77       27.86     29.52 o
   1  34   1      256.33      378.14     83.98 o
   2  34   1      154.65      196.17     63.95 o
   3  34   1      159.54      115.32     56.59 o
   4  34   1      398.37      444.13     87.17 o
   5  34   1      428.80      389.76     82.95 o
  -5  35   1       32.82        6.42     37.26 o
  -4  35   1       31.61       20.49     39.67 o
  -3  35   1       31.92       43.00     48.01 o
  -2  35   1        0.01       30.59     38.50 o
  -1  35   1      229.54      299.72     59.12 o
   0  35   1        0.98      -12.05     36.32 o
   1  35   1       99.40      145.41     59.80 o
   2  35   1      120.59       91.71     54.59 o
   3  35   1      625.02      888.59    126.00 o
   4  35   1       91.12       99.03     51.43 o
   5  35   1      428.80      412.29     88.58 o
  -4  36   1        6.00       -5.33     34.59 o
  -3  36   1      260.29      154.94     68.26 o
  -2  36   1      141.19      122.19     58.32 o
  -1  36   1       63.59       31.92     42.24 o
   0  36   1      103.60       61.17     48.65 o
   1  36   1       25.62       39.74     42.35 o
   2  36   1       98.07       67.73     49.69 o
   3  36   1      209.60      173.84     61.66 o
   4  36   1       66.80       78.39     46.05 o
  -4  37   1       56.03        3.91     43.08 o
  -3  37   1      364.86      282.14     79.38 o
  -2  37   1      147.83      121.85     59.81 o
  -1  37   1        0.10       -7.29     29.23 o
   0  37   1      145.12       94.05     58.49 o
   1  37   1        8.82       -7.84     39.73 o
   2  37   1       67.57       69.63     43.74 o
   3  37   1        3.60        1.49     35.31 o
  -3  38   1        5.54      -31.48     38.40 o
  -2  38   1       10.62       10.41     46.17 o
   0  38   1       86.08      134.18     68.84 o
   1  38   1      147.14      127.83     62.12 o
   2  38   1      353.35      557.37    106.72 o
   3  38   1        0.84      -20.39     36.48 o
   0  39   1       13.88       -4.73     47.10 o
 -10   0   2      325.11      317.74     74.93 o
  -8   0   2      305.24      612.69     71.30 o
  -6   0   2      570.35      586.54     45.45 o
  -4   0   2        1.44       -8.70      9.27 o
  -2   0   2   227180.73   264377.97   3464.51 o
   0   0   2     2373.74     2764.52     44.01 o
   2   0   2     1011.83      913.08     25.12 o
   4   0   2      786.16      758.75     30.93 o
   6   0   2     1185.65     1233.49     48.94 o
   8   0   2     1070.14      983.22     57.72 o
  10   0   2      133.98      137.23     41.26 o
 -11   1   2       18.44       33.66     28.68 o
 -10   1   2      227.65      258.50     32.84 o
  -9   1   2       91.38      127.65     21.91 o
  -8   1   2     3392.15     3197.97     79.72 o
  -7   1   2     1065.96     1027.24     41.25 o
  -6   1   2      179.76      213.97     22.20 o
  -5   1   2     2542.55     2381.30     54.37 o
  -4   1   2       93.32       82.82     12.40 o
  -3   1   2     7356.95     7549.27    162.58 o
  -2   1   2    19613.89    22929.19    228.24 o
  -1   1   2      937.60     1064.00     21.14 o
   0   1   2       47.38       65.16      5.44 o
   1   1   2      636.86      663.51     12.97 o
   2   1   2     1975.89     1892.63     26.58 o
   3   1   2      489.64      429.49     14.90 o
   4   1   2      506.04      497.66     18.11 o
   5   1   2     1104.51     1037.49     28.42 o
   6   1   2      607.37      635.95     29.73 o
   7   1   2       40.54       44.79     12.22 o
   8   1   2      543.35      604.05     35.00 o
   9   1   2     2757.09     2634.70     73.06 o
  10   1   2       85.48       44.61     17.20 o
  11   1   2      130.96       93.55     37.36 o
 -11   2   2     1055.82     1003.73     76.86 o
 -10   2   2        3.39       26.23     16.42 o
  -9   2   2      671.70      820.69     44.91 o
  -8   2   2      223.30      295.55     46.78 o
  -7   2   2      327.40      295.01     32.33 o
  -6   2   2       13.58       -5.85      9.89 o
  -5   2   2      263.22      326.28     28.73 o
  -4   2   2        1.44        6.85      6.65 o
  -3   2   2     1681.33     1678.32     36.69 o
  -2   2   2    16657.64    18636.70    191.35 o
  -1   2   2      929.05      923.47     22.48 o
   0   2   2      151.09      154.11      8.86 o
   1   2   2    21366.35    21098.20    226.55 o
   2   2   2     3376.81     2947.89     35.85 o
   3   2   2    11435.67    10408.39     97.49 o
   4   2   2     1242.02     1140.88     26.86 o
   5   2   2      976.11      920.90     26.92 o
   6   2   2       11.39       33.73     10.77 o
   7   2   2        6.87       22.84     13.46 o
   8   2   2     1478.72     1326.87     47.68 o
   9   2   2      168.83      196.45     24.30 o
  10   2   2       88.97       70.89     22.43 o
  11   2   2      180.62      201.89     40.26 o
 -11   3   2       71.33       93.50     28.82 o
 -10   3   2       74.45       65.14     22.17 o
  -9   3   2     1033.85      997.05     47.24 o
  -8   3   2      677.74      667.38     39.71 o
  -7   3   2      555.17      552.20     33.65 o
  -6   3   2       45.46       49.54     12.14 o
  -5   3   2     3545.15     3262.82     65.89 o
  -4   3   2       42.45       27.37     13.24 o
  -3   3   2     1406.21     1354.51     32.95 o
  -2   3   2     6248.89     7074.30     89.62 o
  -1   3   2     1668.78     1808.71     28.85 o
   0   3   2       50.42       39.75      5.28 o
   1   3   2      359.19      337.29     11.14 o
   2   3   2     2603.06     2419.71     31.10 o
   3   3   2      757.93      725.10     18.99 o
   4   3   2       33.14       50.96      7.92 o
   5   3   2     1603.43     1331.86     32.90 o
   6   3   2       42.70       45.61      9.36 o
   7   3   2       85.16       95.17     21.48 o
   8   3   2        1.64       32.45     11.86 o
   9   3   2       30.52       22.29     13.16 o
  10   3   2       11.48       34.32     17.58 o
  11   3   2       16.52       23.19     19.67 o
 -11   4   2        1.67        7.17     19.65 o
 -10   4   2       63.54       68.25     23.11 o
  -9   4   2        0.03       82.27     44.23 o
  -8   4   2      135.37      121.44     19.65 o
  -7   4   2      953.22      947.03     59.33 o
  -6   4   2      412.15      430.78     29.13 o
  -5   4   2       87.61      104.46     14.94 o
  -4   4   2       73.19       90.29     12.15 o
  -3   4   2     2248.58     2335.06     42.42 o
  -2   4   2     9554.17    10459.89    378.41 o
  -1   4   2       80.37       80.33      9.39 o
   0   4   2       62.10       80.00      7.20 o
   1   4   2      674.85      667.11     12.09 o
   2   4   2     2098.67     2051.70     29.74 o
   3   4   2      700.77      654.97     18.08 o
   4   4   2      983.14     1009.78     25.65 o
   5   4   2      162.38      209.85     14.86 o
   6   4   2        2.56        0.53      9.24 o
   7   4   2      427.19      433.74     34.55 o
   8   4   2       80.44       66.16     27.72 o
   9   4   2        2.65        7.35     11.77 o
  10   4   2        8.56       10.21     15.28 o
  11   4   2      453.12      447.50     58.43 o
 -11   5   2      144.99      116.89     33.25 o
 -10   5   2      143.28      131.56     26.71 o
  -9   5   2      197.15      223.98     27.50 o
  -8   5   2       12.88       41.22     13.54 o
  -7   5   2     1174.80     1033.19     41.92 o
  -6   5   2      835.58      750.58     33.60 o
  -5   5   2       33.91       49.04     10.95 o
  -4   5   2        4.72        0.25      8.24 o
  -3   5   2     1574.03     1508.26     39.61 o
  -2   5   2       23.95       19.00      6.33 o
  -1   5   2     2331.11     2516.01     39.81 o
   0   5   2      149.08      197.41      7.73 o
   1   5   2      878.17      801.73     13.21 o
   2   5   2     2656.19     2483.84     49.84 o
   3   5   2        9.39       10.77      3.87 o
   4   5   2     2395.58     2448.57     40.67 o
   5   5   2      861.88      758.74     22.83 o
   6   5   2        1.02       32.20      8.29 o
   7   5   2     1265.16     1251.63     44.87 o
   8   5   2      100.00       87.10     16.90 o
   9   5   2      166.79      174.21     30.27 o
  10   5   2      102.50      110.23     26.06 o
  11   5   2       27.58       27.33     22.50 o
 -11   6   2      435.54      535.71     61.83 o
 -10   6   2       43.32       47.32     19.13 o
  -9   6   2      416.55      389.88     33.61 o
  -8   6   2       85.36      114.72     20.22 o
  -7   6   2     1191.08     1199.65     45.07 o
  -6   6   2      366.66      365.69     29.00 o
  -5   6   2     4627.89     4484.37     67.54 o
  -4   6   2      234.76      229.03     17.00 o
  -3   6   2      100.51       99.99     11.01 o
  -2   6   2       88.43       97.91     10.87 o
  -1   6   2      811.95      850.75     17.57 o
   0   6   2      240.97      236.84      9.00 o
   1   6   2    17090.23    16673.87    129.88 o
   2   6   2     3970.41     3665.63     38.85 o
   3   6   2       12.77       60.60      6.89 o
   4   6   2     1187.88     1219.62     41.97 o
   5   6   2      787.47      746.95     23.64 o
   6   6   2      606.20      571.74     31.07 o
   7   6   2       60.27      113.86     44.71 o
   8   6   2        9.39       -4.58      9.21 o
   9   6   2       52.03       46.36     16.27 o
  10   6   2      120.34      113.06     25.79 o
  11   6   2       25.93       22.49     23.25 o
 -11   7   2       50.77      104.18     78.63 o
 -10   7   2       70.43       83.00     22.41 o
  -9   7   2      290.83      280.13     28.79 o
  -8   7   2      140.58      105.19     18.55 o
  -7   7   2     2748.99     2624.09     63.04 o
  -6   7   2       73.53       64.83     13.61 o
  -5   7   2      414.73      562.25     30.02 o
  -4   7   2      348.88      402.11     20.30 o
  -3   7   2     3016.77     2861.67     44.40 o
  -2   7   2      925.04      956.07     24.97 o
  -1   7   2      770.28      770.81     19.46 o
   0   7   2        7.19        7.95      3.83 o
   1   7   2     2922.01     2876.40     38.77 o
   2   7   2      672.77      655.29     14.83 o
   3   7   2     2718.80     2649.18     39.60 o
   4   7   2     4252.59     4662.34     57.74 o
   5   7   2     2697.50     2556.61     44.80 o
   6   7   2      169.11      158.82     20.61 o
   7   7   2     3734.80     3504.32     78.83 o
   8   7   2      279.67      293.95     28.61 o
   9   7   2      648.66      671.77     41.06 o
  10   7   2      159.91      148.24     29.53 o
  11   7   2      265.02      244.35     44.65 o
 -11   8   2      308.97      296.45     70.55 o
 -10   8   2      148.21      127.18     26.30 o
  -9   8   2       23.08       35.77     20.09 o
  -8   8   2       94.37       65.17     16.03 o
  -7   8   2        4.47       16.46     17.52 o
  -6   8   2       14.17        9.45      8.47 o
  -5   8   2        7.65       18.93      7.82 o
  -4   8   2     1350.47     1344.91     43.92 o
  -3   8   2      113.94      145.34     12.89 o
  -2   8   2     1129.37     1047.24     26.44 o
  -1   8   2      764.96      751.59     16.32 o
   0   8   2        8.67        2.21      5.10 o
   1   8   2       63.31       65.53      5.78 o
   2   8   2      514.34      496.69     14.57 o
   3   8   2     2292.29     2218.69     36.18 o
   4   8   2       76.40       75.51      8.70 o
   5   8   2       52.58       84.03     10.37 o
   6   8   2        1.15        4.25      7.23 o
   7   8   2       58.66       81.77     64.29 o
   8   8   2      405.49      379.15     30.46 o
   9   8   2        8.56       13.71     12.76 o
  10   8   2       14.67       22.18     30.53 o
  11   8   2      127.28      117.67     30.00 o
 -11   9   2       37.30       -5.39     26.00 o
 -10   9   2      327.58      304.69     46.33 o
  -9   9   2       12.42       62.46     21.45 o
  -8   9   2        7.25       31.93     12.36 o
  -7   9   2      803.87      728.63     33.43 o
  -6   9   2      195.68      214.69     24.28 o
  -5   9   2     1689.80     1609.68     39.16 o
  -4   9   2      145.13      140.85     14.13 o
  -3   9   2     1059.76     1062.67     26.98 o
  -2   9   2      265.80      315.69     16.86 o
  -1   9   2     2402.16     2446.72     30.50 o
   0   9   2      127.02      126.89      8.01 o
   1   9   2      176.78      197.83     10.48 o
   2   9   2       74.12       89.46      7.50 o
   3   9   2     1552.05     1584.12     32.20 o
   4   9   2       60.48       74.10      8.43 o
   5   9   2     2296.85     2202.88     39.14 o
   6   9   2       55.18       77.20     11.73 o
   7   9   2      765.89      734.60     43.14 o
   8   9   2       97.12       67.52     16.23 o
   9   9   2      357.12      357.60     39.98 o
  10   9   2       19.66        8.47     14.69 o
  11   9   2       52.58       65.35     25.82 o
 -11  10   2      255.23      263.66     55.58 o
 -10  10   2      146.38      146.48     31.77 o
  -9  10   2     1492.46     1470.53     67.64 o
  -8  10   2      744.82      787.61     64.70 o
  -7  10   2      199.03      189.26     30.20 o
  -6  10   2       49.55       54.93     14.46 o
  -5  10   2      367.97      398.95     24.54 o
  -4  10   2       86.31      100.79     12.22 o
  -3  10   2     2508.82     2423.67     41.80 o
  -2  10   2        5.66       14.07      6.34 o
  -1  10   2     1726.58     1529.62     26.07 o
   0  10   2      440.82      424.43     12.04 o
   1  10   2    12436.22    11578.00     91.19 o
   2  10   2     1394.24     1391.16     23.03 o
   3  10   2     6517.10     6342.35     76.03 o
   4  10   2       44.95       49.48      8.26 o
   5  10   2      770.60      801.15     38.85 o
   6  10   2       10.63       14.41      7.53 o
   7  10   2       67.03       52.30     10.94 o
   8  10   2        2.84        5.18     10.03 o
   9  10   2       43.54       45.13     14.34 o
  10  10   2        4.52      -11.89     14.05 o
  11  10   2      297.51      317.96     44.84 o
 -11  11   2        2.69       61.81     86.05 o
 -10  11   2       10.99       19.34     18.51 o
  -9  11   2      260.42      321.06     42.33 o
  -8  11   2      306.70      263.82     27.33 o
  -7  11   2     1360.18     1383.70     51.37 o
  -6  11   2      414.00      461.54     29.74 o
  -5  11   2     4114.66     3873.28     63.78 o
  -4  11   2      631.90      631.95     23.54 o
  -3  11   2     4287.31     4084.69     56.99 o
  -2  11   2      382.38      393.37     17.81 o
  -1  11   2     2001.85     1908.44     29.77 o
   0  11   2       70.43       73.61      6.73 o
   1  11   2     1095.01     1022.18     25.12 o
   2  11   2      195.43      236.17      9.37 o
   3  11   2     1120.75      981.64     25.65 o
   4  11   2      725.83      720.19     22.18 o
   5  11   2     4120.01     3969.44     81.03 o
   6  11   2      753.62      753.06     28.05 o
   7  11   2      607.59      614.95     28.54 o
   8  11   2      152.00      122.13     17.39 o
   9  11   2      251.48      297.99     33.09 o
  10  11   2      195.30      149.14     42.33 o
 -11  12   2       86.56       70.16     29.45 o
 -10  12   2       15.83       23.82     19.49 o
  -9  12   2      418.99      436.68     38.70 o
  -8  12   2       25.23       22.39     21.79 o
  -7  12   2        2.55       29.68     17.89 o
  -6  12   2       10.50       23.53     10.82 o
  -5  12   2       48.06       59.38     11.03 o
  -4  12   2       37.44       33.44      8.83 o
  -3  12   2      970.59      998.48     27.14 o
  -2  12   2      229.63      293.59     17.44 o
  -1  12   2        3.39        5.25      5.80 o
   0  12   2        8.86       26.91      4.73 o
   1  12   2      125.70      103.85     12.56 o
   2  12   2      635.54      691.27     18.88 o
   3  12   2      139.18      171.39     13.57 o
   4  12   2       23.83        7.75      5.49 o
   5  12   2       58.20       81.40     12.46 o
   6  12   2      364.37      316.48     22.54 o
   7  12   2      784.71      795.26     32.65 o
   8  12   2       60.76       60.59     14.26 o
   9  12   2      141.48      123.32     23.93 o
  10  12   2       10.16        3.89     15.49 o
 -10  13   2      346.21      257.11     56.62 o
  -9  13   2      278.30      218.33     32.96 o
  -8  13   2        5.27       11.86     12.08 o
  -7  13   2       26.46       31.77     13.70 o
  -6  13   2      163.82      172.54     19.95 o
  -5  13   2      201.72      181.83     19.54 o
  -4  13   2      108.32      103.15     12.62 o
  -3  13   2     2005.42     1998.95     38.99 o
  -2  13   2        8.42        0.12     10.22 o
  -1  13   2     3831.33     4197.85     46.40 o
   0  13   2     4024.25     4361.53     40.38 o
   1  13   2       49.47      104.41      9.42 o
   2  13   2      348.41      385.36     16.26 o
   3  13   2      273.99      258.29     19.71 o
   4  13   2        5.08        9.05      6.04 o
   5  13   2      632.03      637.61     26.89 o
   6  13   2      971.49      914.00     34.37 o
   7  13   2     1005.49      952.16     34.51 o
   8  13   2       24.35       15.89     11.70 o
   9  13   2      168.32      139.50     24.20 o
  10  13   2       63.48       60.10     22.56 o
 -10  14   2      338.61      409.97     53.29 o
  -9  14   2        5.99       16.53     18.11 o
  -8  14   2      697.33      783.64     47.07 o
  -7  14   2      286.64      263.86     32.69 o
  -6  14   2      251.12      306.80     25.45 o
  -5  14   2       37.65       28.28     15.72 o
  -4  14   2        0.93       -1.27      9.68 o
  -3  14   2      913.39      916.13     25.03 o
  -2  14   2      142.12      150.45     14.22 o
  -1  14   2    15496.01    15824.13    123.63 o
   0  14   2      244.92      361.94     11.85 o
   1  14   2      372.71      318.98     14.93 o
   2  14   2     2023.37     2007.41     45.88 o
   3  14   2     1029.84      942.56     37.66 o
   4  14   2     1589.70     1633.58     38.02 o
   5  14   2      559.55      491.57     25.38 o
   6  14   2      934.96      895.56     34.71 o
   7  14   2      912.47      810.60     41.47 o
   8  14   2      569.99      571.65     42.51 o
   9  14   2      144.61      141.64     41.06 o
  10  14   2       28.08        6.37     20.60 o
 -10  15   2       11.42       57.13     56.94 o
  -9  15   2       14.07       46.65     22.24 o
  -8  15   2      191.40      195.47     28.60 o
  -7  15   2      187.75      178.17     21.76 o
  -6  15   2        5.82       12.63     14.15 o
  -5  15   2      831.84      784.91     29.91 o
  -4  15   2      693.29      693.05     24.09 o
  -3  15   2       74.68      102.46     11.31 o
  -2  15   2      293.42      336.01     20.12 o
  -1  15   2     3281.81     3414.18     46.77 o
   0  15   2     2756.42     2875.23     50.15 o
   1  15   2        1.75        0.18      5.81 o
   2  15   2       15.22       11.15      5.95 o
   3  15   2        5.36       18.30      6.89 o
   4  15   2      389.53      424.27     21.04 o
   5  15   2        3.29        8.11      7.02 o
   6  15   2      118.34      123.04     26.33 o
   7  15   2     1429.66     1359.76     58.24 o
   8  15   2      248.37      227.44     30.08 o
   9  15   2      287.88      303.04     44.78 o
  10  15   2       96.98       57.63     43.27 o
 -10  16   2        8.25       47.04    111.63 o
  -9  16   2      432.04      503.53     83.91 o
  -8  16   2      100.19      122.90     49.46 o
  -7  16   2       39.66       72.82     19.77 o
  -6  16   2       37.44       13.76     19.82 o
  -5  16   2       44.98       11.89     15.47 o
  -4  16   2      470.64      525.42     22.07 o
  -3  16   2       90.38      114.86     11.87 o
  -2  16   2      442.55      443.64     25.58 o
  -1  16   2      376.91      395.01     17.43 o
   0  16   2        0.29       10.82     12.12 o
   1  16   2      152.26      163.94     12.32 o
   2  16   2      100.46       81.44     10.65 o
   3  16   2       20.97       32.83      8.44 o
   4  16   2      678.62      592.84     26.51 o
   5  16   2        0.66       -6.87      6.87 o
   6  16   2      347.18      336.41     31.05 o
   7  16   2       95.30       82.31     19.08 o
   8  16   2      130.88       80.89     32.18 o
   9  16   2        0.60        0.76     18.16 o
  10  16   2       18.48       21.69     25.31 o
 -10  17   2        0.73       -4.41     28.18 o
  -9  17   2        0.43      -21.88     51.46 o
  -8  17   2      102.87       62.16     33.57 o
  -7  17   2        3.31        4.65     27.40 o
  -6  17   2        0.14       -2.71     13.15 o
  -5  17   2       31.62       40.32     11.19 o
  -4  17   2       17.71       50.12     11.72 o
  -3  17   2        0.08       11.51      6.68 o
  -2  17   2        0.13       18.25     11.21 o
  -1  17   2      760.14      763.95     29.16 o
   0  17   2      646.77      686.25     29.40 o
   1  17   2        9.69       27.74      7.93 o
   2  17   2        2.97       18.05      8.02 o
   3  17   2     1387.62     1307.71     41.23 o
   4  17   2     2306.05     2040.86     55.03 o
   5  17   2       14.74        4.76     12.96 o
   6  17   2        1.41       14.95     14.49 o
   7  17   2        6.47        8.89     12.41 o
   8  17   2      463.21      465.93     42.87 o
   9  17   2      123.71      100.74     30.46 o
  10  17   2       28.75        9.75     24.60 o
 -10  18   2      168.15      131.57     53.62 o
  -9  18   2       26.89       20.49     31.96 o
  -8  18   2      344.56      274.87     41.15 o
  -7  18   2      151.04      105.92     26.48 o
  -6  18   2     1693.64     1687.05     68.87 o
  -5  18   2      543.40      598.04     41.21 o
  -4  18   2       30.90       47.90     11.53 o
  -3  18   2      733.46      691.02     26.23 o
  -2  18   2      106.76      116.91     13.00 o
  -1  18   2      838.30      721.95     37.45 o
   0  18   2      997.32      913.85     29.94 o
   1  18   2     2260.94     2238.55     41.15 o
   2  18   2     1194.64     1088.46     30.55 o
   3  18   2     4345.11     4088.21     70.79 o
   4  18   2      369.10      405.92     26.32 o
   5  18   2     1661.39     1693.58     54.04 o
   6  18   2       21.65        7.42     12.49 o
   7  18   2       32.50       42.40     15.92 o
   8  18   2       71.69       47.10     18.33 o
   9  18   2       31.23        8.69     18.88 o
  10  18   2        3.32       33.02     29.86 o
 -10  19   2      110.26       -5.36     56.72 o
  -9  19   2      431.70      444.56     73.56 o
  -8  19   2       16.27       -5.06     17.19 o
  -7  19   2        3.61       15.87     18.51 o
  -6  19   2     2943.83     2963.08    152.03 o
  -5  19   2     3339.33     3376.50     93.06 o
  -4  19   2      234.80      274.01     31.43 o
  -3  19   2      582.58      528.92     47.29 o
  -2  19   2      725.72      674.84     42.98 o
  -1  19   2     1247.52     1199.71     35.55 o
   0  19   2      295.51      287.05     21.19 o
   1  19   2     1078.15     1063.22     28.69 o
   2  19   2      212.72      215.47     20.13 o
   3  19   2     2689.01     2580.26     55.61 o
   4  19   2       50.96       36.83     11.29 o
   5  19   2     1049.25      991.18     38.61 o
   6  19   2       45.87       45.36     13.78 o
   7  19   2      311.11      443.38     42.24 o
   8  19   2      139.45      125.75     23.66 o
   9  19   2      174.25      166.49     36.00 o
  10  19   2      195.26      144.07     40.38 o
  -9  20   2       86.70      136.46     47.17 o
  -8  20   2       39.52       43.02     22.39 o
  -7  20   2      425.55      438.88     48.52 o
  -6  20   2       55.95       78.89     22.85 o
  -5  20   2     1122.75     1206.04     55.89 o
  -4  20   2       59.73       65.60     16.17 o
  -3  20   2        0.07        4.43     10.56 o
  -2  20   2       12.02        1.92      6.94 o
  -1  20   2      419.95      445.15     18.84 o
   0  20   2        2.35       13.45      9.52 o
   1  20   2     1429.26     1411.93     36.56 o
   2  20   2      655.05      637.58     24.64 o
   3  20   2    16202.65    15812.65    211.49 o
   4  20   2      405.90      442.61     30.88 o
   5  20   2     1058.82     1047.71     40.15 o
   6  20   2      558.98      478.24     41.52 o
   7  20   2        5.45       37.23     24.34 o
   8  20   2        1.60       26.56     23.39 o
   9  20   2       99.77      132.63     30.37 o
  -9  21   2       59.53       45.20     38.94 o
  -8  21   2       25.88        7.10     27.64 o
  -7  21   2      147.22      150.00     58.54 o
  -6  21   2     1053.29     1055.54     57.49 o
  -5  21   2      677.21      707.50     44.95 o
  -4  21   2       44.94       38.64     14.14 o
  -3  21   2     2279.42     2132.96     58.42 o
  -2  21   2       12.90        5.27     12.79 o
  -1  21   2      136.06       80.49     28.69 o
   0  21   2      111.17      140.43     16.44 o
   1  21   2       31.09       47.99     12.09 o
   2  21   2     7986.70     7456.21     92.06 o
   3  21   2     5812.58     5582.76     98.89 o
   4  21   2      573.87      592.47     61.88 o
   5  21   2      127.95      127.01     20.74 o
   6  21   2       64.53       72.42     16.63 o
   7  21   2       71.82       88.00     33.41 o
   8  21   2       59.63       69.12     21.54 o
   9  21   2      147.75      187.83     60.47 o
  -9  22   2      717.86      679.34     97.96 o
  -8  22   2      176.83      201.69    111.57 o
  -7  22   2       22.52        1.96     16.48 o
  -6  22   2       67.22       50.60     21.95 o
  -5  22   2       98.61      125.20     42.62 o
  -4  22   2       85.95      102.54     29.35 o
  -3  22   2      721.96      648.96     34.07 o
  -2  22   2      702.54      708.34     46.05 o
  -1  22   2      900.78      801.93     46.69 o
   0  22   2     1596.42     1573.59     66.49 o
   1  22   2     3376.77     3330.99     54.96 o
   2  22   2     1042.31     1042.84     34.69 o
   3  22   2       69.40       80.08     14.93 o
   4  22   2      405.07      402.91     33.48 o
   5  22   2        0.19       10.97     12.07 o
   6  22   2        7.83        4.05     16.09 o
   7  22   2        4.73       23.79     16.69 o
   8  22   2       37.80        8.49     17.91 o
   9  22   2      286.59      322.93     54.46 o
  -9  23   2        7.01       64.42    101.42 o
  -8  23   2      330.46      363.11     49.02 o
  -7  23   2      787.16      784.27     64.54 o
  -6  23   2       91.48       65.48     21.94 o
  -5  23   2      527.99      646.07     68.85 o
  -4  23   2     1296.22     1305.55     84.81 o
  -3  23   2      925.13      950.06     93.99 o
  -2  23   2     1364.35     1364.80     85.36 o
  -1  23   2       15.61       36.97     16.08 o
   0  23   2       28.16       47.64     15.83 o
   1  23   2       71.83       74.08     20.69 o
   2  23   2       80.47       88.58     14.28 o
   3  23   2      570.19      613.28     34.75 o
   4  23   2      448.73      459.68     36.16 o
   5  23   2     1042.53     1121.77     50.90 o
   6  23   2      355.70      449.66     40.15 o
   7  23   2     1166.06     1108.31     53.77 o
   8  23   2      265.90      308.12     51.81 o
   9  23   2      330.01      334.14     55.96 o
  -9  24   2       75.46      200.72    116.27 o
  -8  24   2        8.15       24.24     21.04 o
  -7  24   2        0.34       15.91     20.53 o
  -6  24   2        0.04       34.33     34.34 o
  -5  24   2      244.77      181.00    110.32 o
  -4  24   2       25.78       32.19     26.68 o
  -3  24   2       65.74       80.30     22.78 o
  -2  24   2       93.76      106.06     23.22 o
  -1  24   2       28.35       37.57     23.03 o
   0  24   2     1034.71      984.88     62.77 o
   1  24   2      216.17      224.70     31.14 o
   2  24   2       11.07       26.02     20.73 o
   3  24   2      365.39      280.76     28.31 o
   4  24   2      536.51      561.93     40.67 o
   5  24   2      211.11      235.16     31.55 o
   6  24   2      158.61      189.00     30.65 o
   7  24   2        4.73       19.11     16.77 o
   8  24   2      157.65      116.51     35.06 o
   9  24   2       60.48       55.21     30.62 o
  -8  25   2       26.39       38.85     35.65 o
  -7  25   2        0.96       19.43     27.34 o
  -6  25   2       17.66       72.75     85.86 o
  -5  25   2        9.92       21.34     29.98 o
  -4  25   2        0.16      -10.59     13.52 o
  -3  25   2      595.54      627.19     64.48 o
  -2  25   2       15.42        1.45     13.81 o
  -1  25   2      377.22      337.44     38.37 o
   0  25   2      512.82      459.39     53.37 o
   1  25   2       12.94       13.80     25.94 o
   2  25   2     1392.71     1421.63     99.67 o
   3  25   2      362.30      332.88     59.08 o
   4  25   2       26.78       14.78     14.51 o
   5  25   2        2.02       -0.44     13.43 o
   6  25   2       65.22       55.13     19.27 o
   7  25   2      197.51      192.44     48.03 o
   8  25   2       51.01       43.00     27.07 o
  -8  26   2      289.59      350.85     64.01 o
  -7  26   2      346.38      396.28    107.56 o
  -6  26   2      117.16       87.38     46.49 o
  -5  26   2       71.82      103.12    121.52 o
  -4  26   2       15.74       30.69     27.84 o
  -3  26   2      105.34      137.11     33.82 o
  -2  26   2      663.93      697.99     62.13 o
  -1  26   2       79.62      112.49     29.65 o
   0  26   2        2.24      -19.60     19.60 o
   1  26   2        0.44       84.04     31.59 o
   2  26   2     1614.96     1780.58    114.61 o
   3  26   2      964.50      943.94     85.48 o
   4  26   2      219.65      131.57     45.55 o
   5  26   2       57.33      113.64     41.61 o
   6  26   2      128.30      157.77     32.83 o
   7  26   2      121.58      137.94     33.68 o
   8  26   2      328.21      426.95     79.73 o
  -8  27   2      216.75      184.23     65.50 o
  -7  27   2      967.71     1131.29    117.65 o
  -6  27   2      194.35      185.40     63.45 o
  -5  27   2      344.41      423.41     86.14 o
  -4  27   2       22.98      -10.35     23.30 o
  -3  27   2       30.01       15.40     22.05 o
  -2  27   2       59.80        5.90     81.43 o
  -1  27   2     2374.97     2236.57    214.70 o
   0  27   2     1075.77      844.80     62.73 o
   1  27   2      181.34      228.16     52.57 o
   2  27   2      262.55      254.35     57.69 o
   3  27   2      375.15      423.48     72.40 o
   4  27   2      206.28      181.96     50.42 o
   5  27   2        1.97       -8.49     19.98 o
   6  27   2      531.79      486.64     79.42 o
   7  27   2      439.27      394.67     76.06 o
   8  27   2       65.35      122.80     48.91 o
  -8  28   2        0.89       31.21     41.51 o
  -7  28   2       49.47       39.91     41.57 o
  -6  28   2        5.63       -9.44     27.69 o
  -5  28   2       43.29       80.94     46.46 o
  -4  28   2        6.30      -23.22     23.22 o
  -3  28   2      171.12      208.32     53.47 o
  -2  28   2        0.20       32.68     20.35 o
  -1  28   2      299.24      325.83     52.70 o
   0  28   2      128.75      164.77     51.65 o
   1  28   2        0.08       22.20     28.13 o
   2  28   2       82.00       91.87     40.54 o
   3  28   2      201.64      179.47     51.00 o
   4  28   2       86.61       52.48     36.62 o
   5  28   2       17.65       -3.77     25.43 o
   6  28   2        7.80       28.23     29.70 o
   7  28   2       16.04       27.43     31.52 o
  -7  29   2        0.13       29.82     41.28 o
  -6  29   2       19.02       22.34     39.17 o
  -5  29   2        4.71        0.42     34.57 o
  -4  29   2        9.04       26.16     36.88 o
  -3  29   2       11.34       -0.96     20.89 o
  -2  29   2        1.40       86.67     27.48 o
  -1  29   2      110.39      170.02     62.17 o
   0  29   2       34.81       54.70     24.06 o
   1  29   2      126.19       47.68     33.88 o
   2  29   2        5.34        4.78     24.42 o
   3  29   2        6.44       -2.30     23.18 o
   4  29   2      132.63       99.14     43.74 o
   5  29   2       52.95       41.25     34.86 o
   6  29   2        0.37      -15.20     19.45 o
   7  29   2       29.78       36.29     32.52 o
  -7  30   2      198.62      177.68     65.88 o
  -6  30   2       32.62       71.19     49.02 o
  -5  30   2       76.86       37.82     41.38 o
  -4  30   2       34.23       20.55     35.74 o
  -3  30   2       42.87      -20.13     59.93 o
  -2  30   2       39.71      161.47     34.64 o
  -1  30   2      458.39      485.55    100.12 o
   0  30   2      564.99      576.75     94.55 o
   1  30   2     1011.39      957.88     98.54 o
   2  30   2      568.65      678.60     98.53 o
   3  30   2      280.54      297.31     68.78 o
   4  30   2      162.56      176.46     56.46 o
   5  30   2      125.04      117.98     46.27 o
   6  30   2       23.93       29.09     30.49 o
   7  30   2      126.92       93.32     43.16 o
  -7  31   2        0.39       -4.57     31.70 o
  -6  31   2      404.82      428.89     93.31 o
  -5  31   2      551.72      604.72    109.12 o
  -4  31   2      142.50      147.19     57.87 o
  -3  31   2      634.14      644.40     77.34 o
  -2  31   2      418.38      381.40     81.46 o
  -1  31   2       97.39      162.86     39.10 o
   0  31   2       33.03        4.22     30.12 o
   1  31   2       33.46       20.03     37.16 o
   2  31   2       57.43      129.01     51.05 o
   3  31   2        2.49       -6.13     25.32 o
   4  31   2      896.06     1147.24    108.70 o
   5  31   2      418.23      335.94     72.46 o
   6  31   2      893.82     1109.36    106.41 o
  -6  32   2       11.87       -9.70     34.59 o
  -5  32   2       34.15       35.00     48.90 o
  -4  32   2      172.85      141.73     60.62 o
  -3  32   2      240.43      274.61     77.16 o
  -2  32   2      470.63      444.96     66.55 o
  -1  32   2      242.33      240.65     48.65 o
   0  32   2      434.10      615.40    102.46 o
   1  32   2       98.82      132.04     51.90 o
   2  32   2      643.58      733.15    108.04 o
   3  32   2       43.51       10.93     29.20 o
   4  32   2      731.53      894.02     98.59 o
   5  32   2       72.31       18.56     32.23 o
   6  32   2      243.17      157.29     54.36 o
  -6  33   2       17.27       35.83     44.12 o
  -5  33   2      258.97      246.81     75.67 o
  -4  33   2       19.81       -8.55     37.75 o
  -3  33   2        1.96       18.86     40.05 o
  -2  33   2       45.30       37.34     32.42 o
  -1  33   2        3.47        2.36     23.52 o
   0  33   2       23.22       39.88     42.19 o
   1  33   2       14.69       32.35     35.02 o
   2  33   2       22.98       31.77     37.21 o
   3  33   2       15.13       23.62     33.23 o
   4  33   2       10.32       36.06     37.18 o
   5  33   2      242.49      193.64     60.61 o
   6  33   2       29.29       29.35     36.31 o
  -5  34   2      322.49      282.23     82.38 o
  -4  34   2      146.60       79.77     54.69 o
  -3  34   2        2.55       -8.55     31.70 o
  -2  34   2      169.27      193.87     51.68 o
  -1  34   2      139.90      132.77     57.90 o
   0  34   2      718.21      907.70    126.72 o
   1  34   2       44.56       59.29     42.62 o
   2  34   2       23.02       23.72     36.90 o
   3  34   2      151.39      108.11     50.78 o
   4  34   2      125.51      110.31     48.12 o
   5  34   2       34.84        2.24     33.73 o
  -5  35   2      100.53      108.75     62.41 o
  -4  35   2      863.51      915.74    137.31 o
  -3  35   2       93.89       76.38     53.95 o
  -2  35   2      109.00       65.55     37.19 o
  -1  35   2        0.37       13.31     40.53 o
   0  35   2       44.16       44.82     45.34 o
   1  35   2       34.97       61.11     48.06 o
   2  35   2      103.94       94.48     51.79 o
   3  35   2       29.21       12.30     34.54 o
   4  35   2      250.42      192.91     60.89 o
   5  35   2       18.75       16.38     36.82 o
  -4  36   2      210.63      227.57     76.33 o
  -3  36   2        5.63       -0.87     38.34 o
  -2  36   2      121.76      194.16     54.27 o
  -1  36   2      118.76       60.58     53.36 o
   0  36   2       68.21      131.68     63.25 o
   1  36   2      372.44      316.50     79.81 o
   2  36   2      393.08      544.77    103.22 o
   3  36   2        1.25      -10.68     33.88 o
   4  36   2        4.71       10.73     34.44 o
  -3  37   2       51.65       65.78     53.63 o
  -1  37   2        5.20       45.68     44.45 o
   0  37   2        0.93       -8.24     43.41 o
   1  37   2       14.19       14.49     37.82 o
   2  37   2      146.71      156.06     62.26 o
   3  37   2        9.58       11.62     35.58 o
  -1  38   2      357.24      411.30     96.05 o
   0  38   2        3.41      -32.57     32.57 o
   1  38   2      133.71      171.93     65.57 o
   2  38   2      124.66      132.97     56.67 o
  -1  39   2       37.05       37.71     48.00 o
   0  39   2      156.43      165.38     71.16 o
   1  39   2      271.64      467.45    101.83 o
 -11   0   3       13.55       49.84     36.11 o
  -9   0   3      157.10      239.28     37.06 o
  -7   0   3       97.04      133.20     28.94 o
  -5   0   3      371.88      272.47     26.49 o
  -3   0   3      470.92      408.51     25.48 o
  -1   0   3   413977.63   445820.25   4610.24 o
   1   0   3     6692.58     6611.79    132.13 o
   3   0   3     1954.62     1830.69     35.48 o
   5   0   3      516.69      489.05     24.02 o
   7   0   3      616.58      703.98     95.25 o
   9   0   3     1255.95     1174.59     98.97 o
  11   0   3      340.72      404.25     74.58 o
 -11   1   3       26.82       30.80     24.34 o
 -10   1   3      421.78      395.11     48.68 o
  -9   1   3      917.94      918.44     45.06 o
  -8   1   3       24.92       62.22     14.57 o
  -7   1   3        0.99       32.68     21.59 o
  -6   1   3      130.38      107.71     16.80 o
  -5   1   3      701.40      621.00     23.87 o
  -4   1   3      856.53      906.82     24.69 o
  -3   1   3      639.33      662.01     19.76 o
  -2   1   3     3704.13     4239.52     55.44 o
  -1   1   3     4568.76     5449.22     66.75 o
   0   1   3      800.23      848.18     19.40 o
   1   1   3     1188.45     1181.33     18.11 o
   2   1   3     2489.31     2227.86     26.59 o
   3   1   3     5260.98     4863.76     46.67 o
   4   1   3      206.70      194.52     11.90 o
   5   1   3     1457.73     1287.68     26.80 o
   6   1   3     2225.83     2065.68     45.16 o
   7   1   3     1998.52     1812.18     45.77 o
   8   1   3      283.89      322.32     26.58 o
   9   1   3       61.07       60.62     16.15 o
  10   1   3      275.07      312.52     46.17 o
  11   1   3      110.00       78.26     27.70 o
 -11   2   3      141.67      109.39     31.46 o
 -10   2   3       55.37       77.88     21.94 o
  -9   2   3       28.69       68.56     17.42 o
  -8   2   3      303.07      286.86     28.15 o
  -7   2   3      111.02       73.20     16.35 o
  -6   2   3     2056.71     1993.96     67.13 o
  -5   2   3      540.06      567.44     24.86 o
  -4   2   3     2767.81     2980.15     50.07 o
  -3   2   3      168.10      172.44     12.64 o
  -2   2   3     1342.11     1584.92     31.83 o
  -1   2   3     4437.19     4883.42     74.93 o
   0   2   3     2057.02     2039.58     39.03 o
   1   2   3      769.78      788.67     14.99 o
   2   2   3     4508.28     4048.72     54.35 o
   3   2   3       15.53       11.74      3.63 o
   4   2   3      521.76      377.71     14.72 o
   5   2   3      169.90      243.11     14.76 o
   6   2   3      554.22      581.77     25.69 o
   7   2   3      109.37      216.14     21.00 o
   8   2   3     1198.81     1205.26     81.62 o
   9   2   3       17.69       14.72     11.65 o
  10   2   3       81.74       86.86     23.27 o
  11   2   3       13.58        7.72     19.45 o
 -11   3   3      312.88      255.83     42.08 o
 -10   3   3      403.30      437.66     43.26 o
  -9   3   3       71.90       80.48     18.15 o
  -8   3   3       77.74       76.64     16.66 o
  -7   3   3      901.06      831.11     36.78 o
  -6   3   3      429.32      499.86     29.48 o
  -5   3   3     1232.67     1244.12     32.74 o
  -4   3   3      549.47      534.16     19.88 o
  -3   3   3        0.82        4.93      7.36 o
  -2   3   3     2246.02     2326.41     38.89 o
  -1   3   3     3194.27     3393.44     44.28 o
   0   3   3     2012.17     2234.37     43.17 o
   1   3   3       73.48       98.72      6.85 o
   2   3   3      523.75      432.93     16.90 o
   3   3   3     1932.65     1824.11     26.34 o
   4   3   3      112.42      141.57     10.52 o
   5   3   3      745.59      676.73     21.25 o
   6   3   3     1573.58     1577.34     39.76 o
   7   3   3     1425.10     1433.36     40.75 o
   8   3   3     2367.86     2284.10     58.87 o
   9   3   3      134.35      107.56     19.95 o
  10   3   3       46.04       67.01     21.52 o
  11   3   3      205.51      217.74     41.74 o
 -11   4   3      148.34      164.42     35.54 o
 -10   4   3        3.84       46.63     20.38 o
  -9   4   3       21.02       46.17     15.86 o
  -8   4   3        2.81       13.57     17.65 o
  -7   4   3      375.23      375.50     41.66 o
  -6   4   3        0.79       21.31     10.76 o
  -5   4   3      138.53      117.30     15.34 o
  -4   4   3      842.47      852.10     25.10 o
  -3   4   3     2606.08     2721.44     42.69 o
  -2   4   3      669.82      741.83     22.40 o
  -1   4   3     3785.80     4327.96     51.93 o
   0   4   3     4312.33     4247.07     48.03 o
   1   4   3     2151.66     2005.79     24.49 o
   2   4   3     1033.37      979.45     22.24 o
   3   4   3       60.42       48.18      5.68 o
   4   4   3      138.83      166.19     10.51 o
   5   4   3       38.69       51.38      9.80 o
   6   4   3      103.16      115.32     15.10 o
   7   4   3      220.98      261.43     24.72 o
   8   4   3       13.48       55.93     37.81 o
   9   4   3        9.61       15.68     12.37 o
  10   4   3        1.12       -0.57     14.49 o
  11   4   3      674.53      691.42     69.99 o
 -11   5   3      103.42       85.52     28.88 o
 -10   5   3      376.11      257.49     38.32 o
  -9   5   3      433.38      407.42     36.09 o
  -8   5   3       27.64       42.85     13.02 o
  -7   5   3       75.22       96.54     17.32 o
  -6   5   3        0.53       -9.33      9.33 o
  -5   5   3      570.10      597.05     26.43 o
  -4   5   3     1434.77     1364.11     34.04 o
  -3   5   3     1028.22     1024.40     26.02 o
  -2   5   3       17.56       12.79      7.23 o
  -1   5   3       39.75       43.59      8.07 o
   0   5   3     5166.52     5077.21     54.58 o
   1   5   3     4164.83     4248.40     40.42 o
   2   5   3      456.95      598.29     17.72 o
   3   5   3      227.67      326.25     11.23 o
   4   5   3     1665.74     1576.31     35.57 o
   5   5   3     1317.15     1191.77     25.89 o
   6   5   3       54.38       72.91     21.60 o
   7   5   3      140.39      119.68     16.12 o
   8   5   3      175.27      169.78     23.99 o
   9   5   3      154.05      154.01     38.05 o
  10   5   3       35.80       41.56     21.67 o
  11   5   3        0.12       -0.02     14.81 o
 -11   6   3       15.45       31.56     23.43 o
 -10   6   3       17.54       52.65     21.06 o
  -9   6   3      229.85      247.01     27.59 o
  -8   6   3      554.63      579.31     37.48 o
  -7   6   3      239.14      250.71     24.43 o
  -6   6   3      195.34      205.45     26.48 o
  -5   6   3     1459.89     1461.85     38.21 o
  -4   6   3     3162.53     3186.47     53.42 o
  -3   6   3      237.25      237.44     15.99 o
  -2   6   3      136.38      152.10     12.02 o
  -1   6   3      263.43      284.58     17.14 o
   0   6   3     2241.33     2171.84     31.95 o
   1   6   3     1166.25     1238.23     18.43 o
   2   6   3     3378.97     3612.55     48.57 o
   3   6   3     1726.81     1866.57     43.57 o
   4   6   3     4084.54     4000.00     49.51 o
   5   6   3        0.25       16.41      4.91 o
   6   6   3     1133.72     1110.90     30.53 o
   7   6   3       13.29       13.45      9.41 o
   8   6   3      255.63      250.62     25.87 o
   9   6   3       58.77       43.36     14.47 o
  10   6   3       64.06       50.04     17.59 o
  11   6   3        6.73       -0.63     15.85 o
 -11   7   3        6.30       42.53     23.01 o
 -10   7   3      475.33      454.05     58.29 o
  -9   7   3      102.70      135.64     33.15 o
  -8   7   3       75.09       88.55     35.63 o
  -7   7   3       86.92      112.30     17.96 o
  -6   7   3      193.14      190.40     22.34 o
  -5   7   3      225.20      215.81     18.62 o
  -4   7   3     2662.75     2649.47     48.42 o
  -3   7   3      175.12      212.56     14.81 o
  -2   7   3       24.25       18.90      5.96 o
  -1   7   3      307.25      336.20     16.24 o
   0   7   3     3929.69     3820.50     41.18 o
   1   7   3     2270.54     2329.46     27.99 o
   2   7   3     5235.85     5624.26     49.87 o
   3   7   3      300.96      279.98     16.19 o
   4   7   3     2025.00     2052.66     34.61 o
   5   7   3     1153.62     1074.89     25.66 o
   6   7   3      203.66      214.91     17.24 o
   7   7   3       76.07       81.23     13.03 o
   8   7   3        3.42        4.16      8.79 o
   9   7   3        4.66       11.90     11.40 o
  10   7   3      281.83      252.19     31.48 o
  11   7   3        5.74       13.62     15.63 o
 -11   8   3        4.01       32.39     31.15 o
 -10   8   3       60.29       70.86     22.52 o
  -9   8   3      503.64      528.30     41.04 o
  -8   8   3        6.87       43.74     15.99 o
  -7   8   3       34.71       57.31     14.01 o
  -6   8   3       30.77        7.78     13.43 o
  -5   8   3       23.94       20.49      7.71 o
  -4   8   3      117.90      108.43     14.16 o
  -3   8   3     1491.26     1394.29     50.03 o
  -2   8   3      224.56      272.88     15.52 o
  -1   8   3      485.05      515.61     17.40 o
   0   8   3       33.06       30.41      6.16 o
   1   8   3      116.46      124.06      8.16 o
   2   8   3      204.10      285.92     10.41 o
   3   8   3      513.75      469.16     14.70 o
   4   8   3      724.00      698.06     19.53 o
   5   8   3       49.24       54.45     10.03 o
   6   8   3        0.19       13.96      8.38 o
   7   8   3     1858.48     1783.57     46.58 o
   8   8   3      309.95      341.16     27.46 o
   9   8   3      402.53      454.17     32.22 o
  10   8   3        0.00        4.72     13.29 o
  11   8   3      729.50      798.36     56.52 o
 -11   9   3      137.96       79.65     37.31 o
 -10   9   3      269.54      269.85     36.07 o
  -9   9   3      291.73      278.54     29.69 o
  -8   9   3      496.10      478.94     49.87 o
  -7   9   3     1699.52     1588.45     50.10 o
  -6   9   3        0.03        8.75     10.80 o
  -5   9   3     1989.82     1897.98     58.28 o
  -4   9   3       45.12       27.63      8.60 o
  -3   9   3       96.45       73.36     10.31 o
  -2   9   3     1825.28     1873.65     32.83 o
  -1   9   3       56.80       63.15      8.66 o
   0   9   3      564.96      530.29     14.71 o
   1   9   3      516.05      432.04     15.74 o
   2   9   3      294.45      279.30     10.47 o
   3   9   3     7620.02     7632.32     73.31 o
   4   9   3      122.98      111.00      9.98 o
   5   9   3     2365.15     2164.70     39.11 o
   6   9   3       11.35       30.30     11.14 o
   7   9   3     1566.78     1389.89     39.49 o
   8   9   3        4.32       11.98      9.97 o
   9   9   3      369.55      360.10     28.89 o
  10   9   3       19.54       27.57     17.11 o
 -11  10   3        3.32       -1.49     32.22 o
 -10  10   3      281.18      231.80     33.29 o
  -9  10   3       60.56       71.14     18.25 o
  -8  10   3      505.17      510.10     38.13 o
  -7  10   3       37.51       79.42     19.71 o
  -6  10   3     2500.39     2340.34     97.08 o
  -5  10   3       31.87       35.67     10.56 o
  -4  10   3      934.48      862.28     28.35 o
  -3  10   3      220.46      242.71     16.17 o
  -2  10   3      515.54      526.42     19.89 o
  -1  10   3       81.65       75.68      8.40 o
   0  10   3      513.74      479.76     15.74 o
   1  10   3     1928.82     1900.15     26.06 o
   2  10   3     2770.06     2792.64     32.96 o
   3  10   3      129.40      183.66     11.59 o
   4  10   3     1670.45     1479.88     29.39 o
   5  10   3     1076.83     1083.06     35.04 o
   6  10   3      829.64      762.01     30.80 o
   7  10   3       24.33       34.58     12.15 o
   8  10   3      210.17      201.68     21.60 o
   9  10   3       15.60       22.75     11.66 o
  10  10   3       71.40       59.42     21.85 o
 -11  11   3        6.52       47.56    136.02 o
 -10  11   3       93.34      127.29     31.52 o
  -9  11   3      147.84      167.79     24.21 o
  -8  11   3        7.20       43.01     18.27 o
  -7  11   3      339.29      341.34     34.70 o
  -6  11   3       68.00       88.76     17.21 o
  -5  11   3      362.82      415.96     36.08 o
  -4  11   3     1696.75     1603.78     60.23 o
  -3  11   3      555.30      584.67     22.53 o
  -2  11   3     3497.97     3364.02     45.80 o
  -1  11   3      194.57      199.19     14.22 o
   0  11   3     1151.40     1122.37     23.17 o
   1  11   3     1691.59     1657.45     23.69 o
   2  11   3     2560.94     2739.31     30.02 o
   3  11   3     2343.79     2145.80     33.71 o
   4  11   3       49.79       47.36     11.40 o
   5  11   3      559.18      513.58     22.01 o
   6  11   3       62.36       69.57     13.17 o
   7  11   3      219.63      310.05     30.87 o
   8  11   3        0.73      -10.04     10.04 o
   9  11   3       49.48       33.11     16.71 o
  10  11   3       35.14       13.34     20.02 o
 -10  12   3       18.60        2.12     29.14 o
  -9  12   3       50.74       41.86     17.99 o
  -8  12   3       40.92       64.66     15.68 o
  -7  12   3       11.28       36.36     14.16 o
  -6  12   3       52.88       75.90     16.55 o
  -5  12   3     1726.73     1656.95     43.45 o
  -4  12   3     1417.13     1481.84     41.23 o
  -3  12   3     1612.58     1652.82     34.15 o
  -2  12   3      210.09      197.88     15.45 o
  -1  12   3      272.73      192.15     14.04 o
   0  12   3     1723.35     1697.47     28.66 o
   1  12   3     1111.66     1062.98     24.39 o
   2  12   3     1803.47     1808.80     24.46 o
   3  12   3      176.48      175.97     11.58 o
   4  12   3       37.43       26.26      6.81 o
   5  12   3      313.27      292.45     21.41 o
   6  12   3       45.82       36.68     11.05 o
   7  12   3        6.31       21.88     13.00 o
   8  12   3      274.23      294.65     32.81 o
   9  12   3      862.19      948.36     56.29 o
  10  12   3       36.15       38.03     23.31 o
 -10  13   3       49.03        7.17     26.65 o
  -9  13   3       18.87       40.01     17.21 o
  -8  13   3      200.91      237.89     28.59 o
  -7  13   3      988.65      925.54     42.01 o
  -6  13   3      354.05      385.68     29.66 o
  -5  13   3      813.72      827.89     30.70 o
  -4  13   3       16.27       11.30      8.34 o
  -3  13   3     2756.05     2919.88     49.25 o
  -2  13   3      543.33      620.35     20.02 o
  -1  13   3      305.18      348.94     21.28 o
   0  13   3     1154.11     1233.46     23.27 o
   1  13   3       33.45       35.16      7.65 o
   2  13   3     1220.71     1170.92     21.77 o
   3  13   3      693.03      629.35     17.89 o
   4  13   3      711.59      683.19     22.19 o
   5  13   3     1064.18      996.20     32.35 o
   6  13   3      237.46      269.73     23.02 o
   7  13   3       14.80       14.93     10.11 o
   8  13   3       73.61       47.61     16.78 o
   9  13   3      237.05      220.22     36.43 o
  10  13   3       64.55       58.73     27.53 o
 -10  14   3      434.93      408.16     69.78 o
  -9  14   3       89.08      133.67     31.47 o
  -8  14   3      328.05      313.29     33.60 o
  -7  14   3      246.34      307.07     30.60 o
  -6  14   3       87.96       77.82     20.26 o
  -5  14   3      322.36      336.68     24.56 o
  -4  14   3       20.54       13.04     10.59 o
  -3  14   3      615.58      724.09     29.68 o
  -2  14   3     5793.73     6052.69     86.52 o
  -1  14   3     1132.91     1146.86     27.51 o
   0  14   3      813.17      936.24     20.25 o
   1  14   3      105.75      166.46      8.97 o
   2  14   3        0.22        1.01      4.36 o
   3  14   3     2017.97     1925.25     31.07 o
   4  14   3      983.78      987.83     26.79 o
   5  14   3      757.91      607.84     26.37 o
   6  14   3       33.21       40.19     11.71 o
   7  14   3      416.79      377.08     34.04 o
   8  14   3       26.20       27.26     15.51 o
   9  14   3        0.97       -1.88     15.50 o
  10  14   3      284.57      297.62     49.25 o
 -10  15   3        0.01       -9.96     28.90 o
  -9  15   3       80.49       20.78     31.73 o
  -8  15   3      229.22      217.60     37.59 o
  -7  15   3       68.74       98.15     27.82 o
  -6  15   3      421.55      437.33     34.92 o
  -5  15   3      143.94      160.00     19.36 o
  -4  15   3      396.86      403.76     30.27 o
  -3  15   3       10.52       21.38      8.26 o
  -2  15   3     3758.79     3868.51     65.03 o
  -1  15   3       25.31       37.26      8.09 o
   0  15   3      164.51      269.46     13.86 o
   1  15   3      344.06      360.85     18.17 o
   2  15   3        3.75        0.88      8.41 o
   3  15   3        1.30       11.51      5.03 o
   4  15   3       37.51       33.59      9.03 o
   5  15   3        0.95       -2.29      7.12 o
   6  15   3      683.82      646.11     40.51 o
   7  15   3        5.66       15.80     17.49 o
   8  15   3      936.58      944.68     69.83 o
   9  15   3       17.77      -20.27     28.11 o
  10  15   3       49.85       27.04     21.12 o
 -10  16   3      125.10      117.09     56.84 o
  -9  16   3      434.52      488.13     79.07 o
  -8  16   3        9.22       18.38     19.36 o
  -7  16   3      104.56      158.66     39.99 o
  -6  16   3      395.81      501.90     42.90 o
  -5  16   3       38.70       24.12     11.23 o
  -4  16   3       10.48       20.15     11.22 o
  -3  16   3      834.62      764.99     36.46 o
  -2  16   3       22.29       28.08      8.89 o
  -1  16   3     3781.58     3636.08     55.03 o
   0  16   3      112.01      104.12     10.77 o
   1  16   3      931.58      844.81     25.68 o
   2  16   3      918.56      792.67     25.95 o
   3  16   3      442.48      413.62     16.80 o
   4  16   3        0.21        0.50      7.52 o
   5  16   3       66.76       65.83     15.42 o
   6  16   3      976.77      983.49     42.92 o
   7  16   3      495.65      489.15     36.66 o
   8  16   3       27.17       54.86     47.76 o
   9  16   3      342.79      408.21     51.32 o
  10  16   3        1.46       -1.75     18.21 o
 -10  17   3       12.85        3.80     59.41 o
  -9  17   3      242.34      327.79     63.00 o
  -8  17   3      138.56      133.01     66.57 o
  -7  17   3      145.23      128.39     29.97 o
  -6  17   3       53.93       42.89     23.11 o
  -5  17   3       31.06       36.43     11.55 o
  -4  17   3        2.45       21.73     12.28 o
  -3  17   3      474.19      427.02     30.58 o
  -2  17   3      166.96      183.71     15.83 o
  -1  17   3      263.39      251.46     15.62 o
   0  17   3      366.22      384.59     13.93 o
   1  17   3     1595.59     1560.80     35.35 o
   2  17   3       49.69       63.06     12.78 o
   3  17   3      194.51      179.59     20.37 o
   4  17   3       28.55       21.09     10.49 o
   5  17   3      146.35      114.48     18.87 o
   6  17   3      113.25       89.51     18.64 o
   7  17   3      797.76      787.85     47.09 o
   8  17   3        1.57        4.48     14.07 o
   9  17   3      153.84      215.06     38.49 o
  10  17   3      247.44      222.21     42.09 o
 -10  18   3        0.76      -52.00     72.68 o
  -9  18   3       76.43        3.29     53.03 o
  -8  18   3     1264.72     1213.33     71.52 o
  -7  18   3      186.17      208.05     50.06 o
  -6  18   3     2897.86     2805.56     90.66 o
  -5  18   3       48.92       41.88     12.44 o
  -4  18   3      555.17      561.64     48.75 o
  -3  18   3       16.67       16.74     13.04 o
  -2  18   3       18.31       27.06     11.00 o
  -1  18   3       77.51       89.64     17.92 o
   0  18   3        8.32        2.68     11.40 o
   1  18   3     1156.96      998.13     29.15 o
   2  18   3     3057.72     2870.22     55.62 o
   3  18   3     1735.06     1609.08     48.21 o
   4  18   3      561.61      542.19     35.29 o
   5  18   3      323.61      294.75     28.73 o
   6  18   3      296.77      352.17     33.90 o
   7  18   3       61.22       18.70     16.27 o
   8  18   3       19.28       -8.10     22.25 o
   9  18   3       51.45       41.68     25.70 o
 -10  19   3       11.00       42.34     39.00 o
  -9  19   3        4.84       49.12     45.48 o
  -8  19   3       23.37       59.24     47.88 o
  -7  19   3        1.33       -5.65     31.18 o
  -6  19   3      249.54      205.05     33.23 o
  -5  19   3      456.27      531.40     42.09 o
  -4  19   3       40.61       42.01     11.98 o
  -3  19   3      498.65      502.92     25.96 o
  -2  19   3     1972.42     1892.10     42.84 o
  -1  19   3      175.64      184.77     22.27 o
   0  19   3      633.88      679.51     53.61 o
   1  19   3       15.44       12.04      8.24 o
   2  19   3     1819.88     1937.73     46.09 o
   3  19   3     2392.95     2271.46     60.18 o
   4  19   3      334.18      296.30     28.37 o
   5  19   3      452.84      425.46     32.59 o
   6  19   3       81.31       38.88     15.64 o
   7  19   3        8.91       10.27     12.76 o
   8  19   3       63.32       92.39     22.19 o
   9  19   3       79.80       54.32     26.25 o
  -9  20   3       81.24       21.75     38.75 o
  -8  20   3      637.63      641.95     68.67 o
  -7  20   3      105.64       59.15     28.62 o
  -6  20   3     7805.64     7275.84    163.62 o
  -5  20   3      571.84      637.02     42.25 o
  -4  20   3      491.63      526.80     46.90 o
  -3  20   3      484.22      517.48     35.46 o
  -2  20   3      907.81      873.65     52.84 o
  -1  20   3     1426.70     1334.56     41.77 o
   0  20   3     2049.45     2018.25     48.42 o
   1  20   3      592.64      573.01     24.92 o
   2  20   3     1142.09     1117.29     35.87 o
   3  20   3       19.58       18.17      9.74 o
   4  20   3     1426.75     1304.72     75.33 o
   5  20   3      511.85      526.11     36.28 o
   6  20   3       14.37      -15.96     19.46 o
   7  20   3      704.26      856.73     49.44 o
   8  20   3       57.61       32.29     26.53 o
   9  20   3      755.94      928.19     67.03 o
  -9  21   3       59.23       11.52     35.23 o
  -8  21   3       23.35       43.22     35.35 o
  -7  21   3     1455.08     1556.86     74.31 o
  -6  21   3      634.50      650.72     50.58 o
  -5  21   3      668.32      751.88     48.50 o
  -4  21   3        0.29       24.32     16.87 o
  -3  21   3      524.03      536.30     33.49 o
  -2  21   3       88.00       88.63     20.21 o
  -1  21   3        0.45       26.79     14.45 o
   0  21   3     2350.66     2408.46     54.47 o
   1  21   3      273.63      273.44     20.43 o
   2  21   3     1862.51     1848.91     46.87 o
   3  21   3        9.32        7.77      9.15 o
   4  21   3      644.27      631.04     34.07 o
   5  21   3      950.57      918.79     42.57 o
   6  21   3        5.12        5.44     13.02 o
   7  21   3      571.63      628.29     44.22 o
   8  21   3       60.94       86.07     32.60 o
   9  21   3        2.07       36.61     33.87 o
  -9  22   3      176.32       72.70     47.91 o
  -8  22   3       14.70      -13.56     28.87 o
  -7  22   3      122.20      121.59     29.77 o
  -6  22   3        6.23       39.66     71.31 o
  -5  22   3      762.19      795.34     55.67 o
  -4  22   3      785.60      774.24     39.30 o
  -3  22   3       10.49       25.78     20.73 o
  -2  22   3      492.41      539.45     43.94 o
  -1  22   3      621.31      756.76     48.52 o
   0  22   3       36.19       31.32     13.00 o
   1  22   3     1461.58     1456.13     40.22 o
   2  22   3      211.98      175.19     18.72 o
   3  22   3        8.77       20.38      9.62 o
   4  22   3     1205.73     1294.60     48.50 o
   5  22   3       90.62       90.46     19.36 o
   6  22   3      192.43      210.61     28.82 o
   7  22   3      109.95      135.23     24.85 o
   8  22   3      188.87      312.59     43.22 o
   9  22   3      595.32      863.45     65.85 o
  -9  23   3        3.28      -42.22     42.22 o
  -8  23   3        1.14       -1.23     32.48 o
  -7  23   3      114.74       78.61     49.07 o
  -6  23   3      227.46      208.54     38.75 o
  -5  23   3        0.80       27.47     16.50 o
  -4  23   3      518.57      580.31     55.55 o
  -3  23   3      545.12      658.98     72.77 o
  -2  23   3       28.30       30.33     32.34 o
  -1  23   3     1483.33     1458.58    127.64 o
   0  23   3       20.36        9.63     14.95 o
   1  23   3      139.36      179.94     19.01 o
   2  23   3       26.04       41.87     12.12 o
   3  23   3      438.75      493.11     32.01 o
   4  23   3      105.93      128.59     21.24 o
   5  23   3       25.97        5.22     12.73 o
   6  23   3      281.49      288.04     33.46 o
   7  23   3        0.01       12.50     14.93 o
   8  23   3       62.98      135.91     55.96 o
   9  23   3      222.26      293.67     48.74 o
  -9  24   3       30.56        9.15     35.20 o
  -8  24   3      263.15      216.02     40.60 o
  -7  24   3      351.22      421.30     97.56 o
  -6  24   3      233.89      198.59     86.98 o
  -5  24   3      233.75      224.79     49.61 o
  -4  24   3      472.11      491.67     51.83 o
  -3  24   3      914.91      953.32     60.60 o
  -2  24   3      147.04      167.21     31.05 o
  -1  24   3       95.25      110.23     32.82 o
   0  24   3     1197.51     1086.36     90.89 o
   1  24   3      453.09      395.11     50.10 o
   2  24   3     1709.95     1652.73     45.75 o
   3  24   3       27.65       49.54     12.55 o
   4  24   3       96.49      107.56     33.68 o
   5  24   3       20.24       47.05     20.14 o
   6  24   3       36.60       32.28     22.63 o
   7  24   3       59.79       64.31     20.92 o
   8  24   3        0.66       37.34     24.24 o
  -8  25   3       59.40       81.73     85.13 o
  -7  25   3      277.44      286.38     63.92 o
  -6  25   3      293.41      263.54     56.10 o
  -5  25   3     2167.82     2284.94    114.71 o
  -4  25   3      189.47      106.09     51.72 o
  -3  25   3      467.29      544.04     93.03 o
  -2  25   3      854.79      756.47     75.67 o
  -1  25   3       60.06       40.32     27.35 o
   0  25   3      557.87      499.43     48.03 o
   1  25   3      132.27      120.50     32.97 o
   2  25   3      276.76      310.61     44.17 o
   3  25   3      544.00      644.04     47.21 o
   4  25   3       94.83       88.33     20.48 o
   5  25   3     1182.93     1312.01     76.19 o
   6  25   3       90.94       94.68     23.91 o
   7  25   3        3.98        2.15     16.09 o
   8  25   3      277.08      446.40     64.53 o
  -8  26   3       15.51       -1.24     37.29 o
  -7  26   3        1.46       -7.58     31.02 o
  -6  26   3      198.32      100.33     78.96 o
  -5  26   3      196.37      139.01     46.40 o
  -4  26   3       19.42       -0.75     29.43 o
  -3  26   3      330.54      470.71     49.90 o
  -2  26   3        8.98       11.86     28.99 o
  -1  26   3       31.34       49.59     44.78 o
   0  26   3      175.36      105.39     32.53 o
   1  26   3      163.02      163.21     36.22 o
   2  26   3       26.61       13.36     21.47 o
   3  26   3       10.64       10.68     24.81 o
   4  26   3      239.89      305.76     47.21 o
   5  26   3      771.49      872.63     52.61 o
   6  26   3      396.55      396.33     42.95 o
   7  26   3       12.49        5.78     16.26 o
   8  26   3       93.95       96.41     34.04 o
  -8  27   3      117.77       44.01     45.51 o
  -7  27   3        5.06      -35.98     67.59 o
  -6  27   3       23.32       40.24     32.69 o
  -5  27   3       20.85       95.95    102.96 o
  -4  27   3      321.66      389.29     48.51 o
  -3  27   3      590.25      818.63    198.63 o
  -2  27   3     1180.05      886.31     69.08 o
  -1  27   3        1.09       90.44     37.54 o
   0  27   3      236.75      311.89     62.30 o
   1  27   3       12.04       -3.61     22.33 o
   2  27   3        1.98       27.88     28.62 o
   3  27   3       58.24       20.31     25.60 o
   4  27   3      306.57      331.85     65.59 o
   5  27   3      114.94      118.53     42.82 o
   6  27   3       65.44       63.83     27.11 o
   7  27   3       81.48      130.56     35.83 o
   8  27   3       21.58       -1.79     22.35 o
  -7  28   3       14.28       13.62     38.48 o
  -6  28   3        2.92        0.65     35.37 o
  -5  28   3       64.45      112.80     53.39 o
  -4  28   3      165.85      121.81     33.66 o
  -3  28   3      178.00      256.43     45.94 o
  -2  28   3      108.40      117.97     33.14 o
  -1  28   3      436.03      481.41     59.44 o
   0  28   3      202.09      201.89     53.93 o
   1  28   3       33.52       30.72     32.37 o
   2  28   3      406.14      553.38     83.01 o
   3  28   3       35.22       16.01     27.26 o
   4  28   3      396.20      454.63     77.55 o
   5  28   3       20.29        4.37     24.68 o
   6  28   3      470.13      625.11     89.13 o
   7  28   3      913.06      856.90     87.43 o
  -7  29   3      136.96      154.73     63.60 o
  -6  29   3       27.00       25.60     35.17 o
  -5  29   3      108.64       87.38     49.96 o
  -4  29   3       57.24       57.11     44.20 o
  -3  29   3      176.23      158.01     37.24 o
  -2  29   3       74.87       56.15     30.32 o
  -1  29   3       44.74       56.89     39.80 o
   0  29   3        0.59        5.47     29.50 o
   1  29   3       59.17       71.39     36.68 o
   2  29   3       81.84      107.65     43.65 o
   3  29   3      368.24      341.72     67.75 o
   4  29   3      251.52      377.69     72.47 o
   5  29   3      706.91      772.61     83.98 o
   6  29   3      329.29      314.64     64.93 o
   7  29   3      172.21      179.45     52.09 o
  -7  30   3      231.01      180.86     68.25 o
  -6  30   3      283.24      355.78     89.33 o
  -5  30   3        4.61       62.65     43.37 o
  -4  30   3      386.41      385.84     87.43 o
  -3  30   3       26.88       37.85     27.89 o
  -2  30   3      387.02      427.55     81.48 o
  -1  30   3      211.36      186.53     58.87 o
   0  30   3       13.24        6.95     30.08 o
   1  30   3      458.82      559.25     89.63 o
   2  30   3       37.32       -2.92     25.26 o
   3  30   3      183.80      176.26     52.57 o
   4  30   3       59.58       46.72     33.81 o
   5  30   3      121.43       56.79     36.77 o
   6  30   3      185.48      177.63     51.82 o
   7  30   3       16.25       35.90     32.73 o
  -6  31   3      207.68      171.78     64.75 o
  -5  31   3       73.14       98.84     54.35 o
  -4  31   3      113.38      115.36     57.87 o
  -3  31   3      131.89      151.82     45.71 o
  -2  31   3      372.34      562.69     81.79 o
  -1  31   3      448.78      496.78     89.70 o
   0  31   3      129.73      106.50     46.54 o
   1  31   3      106.19       94.70     47.72 o
   2  31   3      306.75      389.03     78.04 o
   3  31   3        6.63       -1.37     27.73 o
   4  31   3      419.19      443.63     78.13 o
   5  31   3        6.20       36.66     33.61 o
   6  31   3        5.30        5.99     25.61 o
  -6  32   3        1.50       14.69     40.75 o
  -5  32   3      421.62      400.03     88.67 o
  -4  32   3       20.87       10.56     37.96 o
  -3  32   3      287.85      278.96     57.64 o
  -2  32   3      186.53      160.78     58.42 o
  -1  32   3      530.53      628.85    106.10 o
   0  32   3       96.02       63.38     42.43 o
   1  32   3       88.97      156.21     55.76 o
   2  32   3      188.35      166.59     54.84 o
   3  32   3       23.07       15.39     30.46 o
   4  32   3      238.61      347.41     72.22 o
   5  32   3       26.01       19.94     30.18 o
   6  32   3       77.60       88.92     41.71 o
  -6  33   3      481.01      378.71     93.54 o
  -5  33   3       55.02       58.21     50.63 o
  -4  33   3       46.89       49.22     52.94 o
  -3  33   3        3.29        6.11     30.09 o
  -2  33   3        1.71       10.52     37.67 o
  -1  33   3       24.21        6.15     37.57 o
   0  33   3       38.96       22.48     35.57 o
   1  33   3       30.17       47.02     42.26 o
   2  33   3      858.97     1135.30    111.15 o
   3  33   3      212.72      285.58     69.09 o
   4  33   3      657.42      734.21    105.60 o
   5  33   3       21.52       13.41     29.82 o
  -5  34   3      309.12      458.72    103.80 o
  -4  34   3        0.18       -0.75     40.86 o
  -3  34   3       36.82       13.29     30.72 o
  -2  34   3      222.72      155.86     57.85 o
  -1  34   3       92.16      127.66     55.77 o
   0  34   3      139.65      185.23     65.79 o
   1  34   3       13.27        1.59     31.10 o
   2  34   3      124.59      170.63     55.47 o
   4  34   3        8.84       60.32     39.79 o
   5  34   3        5.05       11.83     30.82 o
  -4  35   3       49.26       47.44     55.75 o
  -3  35   3      144.52       59.87     55.24 o
  -2  35   3       56.44       54.46     47.34 o
  -1  35   3       79.31      134.84     59.33 o
   0  35   3       24.00       11.04     34.81 o
   1  35   3      512.26      585.12    100.63 o
   2  35   3        0.50       -1.92     26.99 o
   3  35   3       27.50       17.04     31.73 o
   4  35   3       17.24       -7.37     30.54 o
  -4  36   3        8.23       24.90     49.85 o
  -2  36   3       23.06       33.49     49.06 o
  -1  36   3       61.86       23.90     42.98 o
   0  36   3       57.30       87.77     52.29 o
   1  36   3      131.27      107.47     54.73 o
   2  36   3       76.07       42.12     38.56 o
   3  36   3       55.42       53.65     39.56 o
   4  36   3        2.24       -4.29     29.07 o
  -2  37   3       24.62       37.29     48.34 o
  -1  37   3        2.97       -6.81     40.99 o
   0  37   3      165.75      180.22     67.05 o
   1  37   3       19.69        5.58     39.11 o
   2  37   3       50.41       12.02     35.20 o
   3  37   3        1.97       10.97     31.89 o
  -2  38   3      430.15      534.88    116.37 o
  -1  38   3      380.47      421.99    101.22 o
   0  38   3      622.06      917.85    136.86 o
   1  38   3      377.27      467.85     98.24 o
   2  38   3       81.48       39.07     42.23 o
 -10   0   4      904.77      994.54     95.33 o
  -8   0   4      617.36      603.81     55.45 o
  -6   0   4      344.22      361.13     38.78 o
  -4   0   4    12150.83    13585.08    263.82 o
  -2   0   4     1822.55     1939.65     54.51 o
   0   0   4     1967.02     1891.65     45.36 o
   2   0   4     7533.16     7396.50     78.84 o
   4   0   4     1952.84     1666.49     35.12 o
   6   0   4     2490.04     2906.62     85.33 o
   8   0   4      433.32      462.75     64.39 o
  10   0   4      615.19      606.17     85.39 o
 -11   1   4      610.87      540.63     61.02 o
 -10   1   4     1461.18     1424.97     74.78 o
  -9   1   4      380.19      308.90     30.44 o
  -8   1   4        1.94       30.92     13.50 o
  -7   1   4       22.78       13.63      9.94 o
  -6   1   4      904.96      865.39     34.36 o
  -5   1   4      697.31      720.39     25.52 o
  -4   1   4      796.34      715.00     24.21 o
  -3   1   4       56.18       64.49     10.51 o
  -2   1   4     2592.65     2901.86     47.27 o
  -1   1   4     2371.05     2650.00     41.51 o
   0   1   4       99.27      198.34     11.73 o
   1   1   4       80.24      111.96      8.13 o
   2   1   4       19.05       28.39      3.94 o
   3   1   4      187.46      202.47      9.31 o
   4   1   4      740.86      675.80     15.54 o
   5   1   4     1541.93     1480.40     26.44 o
   6   1   4    12061.45    11204.19    137.18 o
   7   1   4     2558.49     2448.11     53.85 o
   8   1   4      292.64      314.38     26.68 o
   9   1   4       17.96       10.01     11.51 o
  10   1   4       79.30       94.19     26.98 o
  11   1   4       73.33       59.82     20.45 o
 -11   2   4        2.61       59.07     26.16 o
 -10   2   4     1066.67     1019.79     67.78 o
  -9   2   4       54.25       99.58     19.62 o
  -8   2   4        0.93       26.85     12.90 o
  -7   2   4        1.09        7.21     12.23 o
  -6   2   4       37.90       31.02     11.60 o
  -5   2   4       21.88       16.34     10.39 o
  -4   2   4    10687.26    12047.82    159.39 o
  -3   2   4     3809.91     4478.92     60.25 o
  -2   2   4     1499.15     1680.90     35.41 o
  -1   2   4     1176.18     1413.62     29.73 o
   0   2   4      307.06      307.10     18.93 o
   1   2   4      441.13      410.49     11.41 o
   2   2   4       85.48      109.23      9.87 o
   3   2   4      261.57      291.20     14.82 o
   4   2   4      471.14      457.68     18.27 o
   5   2   4      108.26      139.60     13.25 o
   6   2   4     1161.65      950.15     45.63 o
   7   2   4       83.35      166.26     27.03 o
   8   2   4       23.64       29.86     11.60 o
   9   2   4      241.55      212.45     25.08 o
  10   2   4       12.14       33.86     16.03 o
  11   2   4       10.06        7.35     15.79 o
 -11   3   4      385.34      333.06     52.91 o
 -10   3   4      230.19      222.32     45.65 o
  -9   3   4      280.16      281.12     29.31 o
  -8   3   4      735.84      767.81     46.75 o
  -7   3   4       65.62       86.38     15.78 o
  -6   3   4      318.55      342.54     26.43 o
  -5   3   4      162.69      206.05     19.04 o
  -4   3   4      572.34      649.86     22.88 o
  -3   3   4      203.76      199.17     15.88 o
  -2   3   4     1710.31     1839.96     36.98 o
  -1   3   4      759.34      861.87     23.59 o
   0   3   4     2271.14     2373.58     38.15 o
   1   3   4       89.91      104.03      6.97 o
   2   3   4      148.07      160.12     11.50 o
   3   3   4      993.77      997.24     28.77 o
   4   3   4      167.12      157.64     21.59 o
   5   3   4      371.42      328.93     15.03 o
   6   3   4       62.49      113.24     12.43 o
   7   3   4     2361.20     2213.75     46.05 o
   8   3   4      495.45      547.50     29.41 o
   9   3   4       52.32       49.62     14.48 o
  10   3   4      476.05      440.21     43.27 o
  11   3   4      118.46      102.17     24.36 o
 -11   4   4       19.79       52.08     35.89 o
 -10   4   4      260.74      310.16     45.38 o
  -9   4   4      633.36      545.76     39.61 o
  -8   4   4     1018.59      989.13     41.34 o
  -7   4   4      286.37      301.15     26.57 o
  -6   4   4     1854.24     1861.40     49.47 o
  -5   4   4      459.51      495.74     24.57 o
  -4   4   4      127.98      164.95     14.34 o
  -3   4   4        7.99       18.15      8.21 o
  -2   4   4      827.26      829.62     25.65 o
  -1   4   4        6.96       -2.07      8.86 o
   0   4   4        0.61        0.62      4.94 o
   1   4   4     1871.76     1808.13     23.07 o
   2   4   4     7071.28     6537.32     72.25 o
   3   4   4       18.18       25.02      7.57 o
   4   4   4     3840.08     3601.49     44.83 o
   5   4   4      633.01      605.43     20.22 o
   6   4   4      450.27      422.31     19.69 o
   7   4   4        1.86       66.77     30.83 o
   8   4   4        6.57       21.89     13.96 o
   9   4   4      213.67      214.95     27.00 o
  10   4   4       10.32       25.25     16.15 o
  11   4   4      209.66      247.66     35.78 o
 -11   5   4       26.61        8.74     30.89 o
 -10   5   4      177.13      191.11     36.63 o
  -9   5   4       98.32       90.57     22.17 o
  -8   5   4        0.19       32.11     13.18 o
  -7   5   4      222.72      217.20     22.74 o
  -6   5   4      865.80      854.77     34.75 o
  -5   5   4       11.75       26.69      9.79 o
  -4   5   4      255.34      245.44     17.14 o
  -3   5   4     2311.78     2420.83     44.85 o
  -2   5   4     3259.67     3402.32     52.17 o
  -1   5   4      167.33      190.43     14.13 o
   0   5   4      752.49      743.30     20.66 o
   1   5   4     1547.65     1486.35     22.13 o
   2   5   4     2007.59     2157.14     35.97 o
   3   5   4     1469.18     1570.01     33.26 o
   4   5   4     1246.88     1341.71     28.73 o
   5   5   4      259.27      242.13     14.57 o
   6   5   4       30.38       69.87     10.53 o
   7   5   4      107.89      124.19     14.24 o
   8   5   4      630.85      609.43     47.59 o
   9   5   4      122.63      133.60     18.31 o
  10   5   4      823.01      917.75     51.12 o
 -11   6   4        0.01       14.90     27.94 o
 -10   6   4       24.90       27.73     28.65 o
  -9   6   4       24.67       53.40     16.06 o
  -8   6   4      147.75      149.88     20.82 o
  -7   6   4      289.25      297.00     27.79 o
  -6   6   4      136.11      151.03     19.06 o
  -5   6   4      366.28      370.24     26.36 o
  -4   6   4       77.53       93.61     12.71 o
  -3   6   4       44.72       46.40      9.89 o
  -2   6   4       43.93       40.63      9.67 o
  -1   6   4      477.98      571.70     19.89 o
   0   6   4     1632.16     1660.38     30.48 o
   1   6   4     1003.50     1076.39     19.18 o
   2   6   4      225.40      251.42     15.95 o
   3   6   4      816.53      875.09     27.72 o
   4   6   4       87.58      101.41      8.59 o
   5   6   4       57.07       68.73      8.90 o
   6   6   4      454.26      441.88     24.96 o
   7   6   4        2.58       27.51      9.23 o
   8   6   4      142.17      158.11     18.43 o
   9   6   4      346.13      384.47     47.99 o
  10   6   4       97.81      106.24     22.58 o
 -11   7   4        9.71       16.91     30.02 o
 -10   7   4      287.79      225.26     48.76 o
  -9   7   4       12.54       19.81     15.30 o
  -8   7   4       51.42       46.67     18.84 o
  -7   7   4     1178.89     1219.27     45.01 o
  -6   7   4     2382.57     2347.50     55.75 o
  -5   7   4       49.80       40.31     10.75 o
  -4   7   4     3120.52     3170.66     52.98 o
  -3   7   4      334.85      347.76     19.55 o
  -2   7   4      520.65      519.74     21.37 o
  -1   7   4      298.81      312.96     16.75 o
   0   7   4     2725.53     2562.40     39.06 o
   1   7   4        1.64        9.86      5.37 o
   2   7   4    10373.69    10806.69     96.21 o
   3   7   4     3886.00     4188.73     73.61 o
   4   7   4      139.29      153.72      9.85 o
   5   7   4        0.44        3.37      5.36 o
   6   7   4     1558.50     1490.66     34.11 o
   7   7   4        7.69       14.10      9.66 o
   8   7   4      102.09       90.46     16.16 o
   9   7   4       31.75       49.01     21.35 o
  10   7   4       73.44       90.58     62.50 o
 -11   8   4       67.67       95.52     51.37 o
 -10   8   4      587.56      582.16     82.60 o
  -9   8   4       21.33       49.93     21.19 o
  -8   8   4      410.40      426.90     32.85 o
  -7   8   4      327.20      337.83     27.57 o
  -6   8   4     1316.89     1269.28     41.43 o
  -5   8   4        0.00       14.41     11.78 o
  -4   8   4        3.27       11.19      7.47 o
  -3   8   4       22.25       29.64     10.21 o
  -2   8   4     1174.44     1157.88     27.43 o
  -1   8   4       91.74      116.66     11.34 o
   0   8   4     4330.78     4081.52     54.70 o
   1   8   4     2492.98     2501.21     32.93 o
   2   8   4     8066.84     7711.31     64.21 o
   3   8   4      261.25      210.32     16.43 o
   4   8   4     2468.15     2255.42     53.44 o
   5   8   4       40.58       38.74      7.48 o
   6   8   4      593.84      601.86     26.20 o
   7   8   4       79.81       64.03     14.52 o
   8   8   4       32.07       28.92     11.52 o
   9   8   4      449.07      471.02     34.44 o
  10   8   4       22.27       89.40    134.46 o
 -10   9   4      104.34      138.20     37.55 o
  -9   9   4      156.38      129.20     22.86 o
  -8   9   4      474.44      463.47     37.25 o
  -7   9   4       45.52       36.83     11.37 o
  -6   9   4     2309.33     2190.33     53.85 o
  -5   9   4       11.96       -6.60      8.18 o
  -4   9   4     2894.31     2718.99     46.10 o
  -3   9   4        0.66       -5.66      6.65 o
  -2   9   4     2587.27     2584.22     43.83 o
  -1   9   4        8.32        6.70      6.69 o
   0   9   4     1770.25     1776.57     32.43 o
   1   9   4       75.09      112.86      8.59 o
   2   9   4       22.90       29.20      5.18 o
   3   9   4       92.17      116.91      8.78 o
   4   9   4       84.37       56.24      9.60 o
   5   9   4       10.73        3.02      5.34 o
   6   9   4     1710.01     1651.26     42.93 o
   7   9   4       14.21       29.32     10.13 o
   8   9   4      789.04      892.77     39.95 o
   9   9   4       54.05       34.14     14.79 o
  10   9   4       83.54       97.42     37.62 o
 -10  10   4       19.38       76.77     39.48 o
  -9  10   4        4.15       55.21     20.40 o
  -8  10   4       92.91       98.11     19.65 o
  -7  10   4       22.81       61.58     16.36 o
  -6  10   4       17.95       20.09     10.12 o
  -5  10   4       16.01       17.87      8.92 o
  -4  10   4      383.55      426.22     23.00 o
  -3  10   4      818.34      783.54     29.27 o
  -2  10   4        1.86       15.43      7.28 o
  -1  10   4      817.35      834.83     23.72 o
   0  10   4      120.30      117.49     11.15 o
   1  10   4        1.80       10.50      4.74 o
   2  10   4      505.84      479.27     13.58 o
   3  10   4        0.92        3.37      3.82 o
   4  10   4      356.33      345.14     20.30 o
   5  10   4       92.58      108.89     11.21 o
   6  10   4      320.95      329.91     22.07 o
   7  10   4     1264.64     1171.06     64.51 o
   8  10   4      127.10      117.25     19.38 o
   9  10   4       15.53       29.75     18.21 o
  10  10   4      171.47      215.92     59.08 o
 -10  11   4      171.77      158.30     41.76 o
  -9  11   4       78.25       92.99     20.21 o
  -8  11   4       49.48       88.18     18.20 o
  -7  11   4        6.74       15.59     11.87 o
  -6  11   4      311.54      294.54     27.29 o
  -5  11   4       82.10       69.54     14.84 o
  -4  11   4      783.64      822.24     42.12 o
  -3  11   4       69.59       69.57     10.85 o
  -2  11   4      990.22      926.46     25.12 o
  -1  11   4     1154.16     1141.00     25.27 o
   0  11   4      292.83      305.67     25.70 o
   1  11   4       60.92       41.83      6.83 o
   2  11   4      137.95      180.76     10.38 o
   3  11   4      195.37      196.57     11.32 o
   4  11   4      352.09      329.48     15.50 o
   5  11   4     1393.13     1382.31     30.77 o
   6  11   4       31.04       29.15     15.53 o
   7  11   4      375.01      292.40     24.79 o
   8  11   4      692.02      694.84     43.17 o
   9  11   4       21.69        4.05     15.48 o
  10  11   4      242.28      253.19     43.43 o
 -10  12   4      445.12      546.82     93.64 o
  -9  12   4      679.85      712.32     50.26 o
  -8  12   4     1375.18     1346.72     53.27 o
  -7  12   4      239.14      263.13     27.68 o
  -6  12   4      159.34      130.12     18.29 o
  -5  12   4      577.75      598.09     30.43 o
  -4  12   4      243.54      258.73     19.68 o
  -3  12   4        9.82       17.81     15.90 o
  -2  12   4       32.82       33.04      9.13 o
  -1  12   4      588.04      583.08     18.54 o
   0  12   4     5752.17     5496.09     71.88 o
   1  12   4     4272.13     4276.57     50.75 o
   2  12   4     3738.85     3299.98     37.66 o
   3  12   4      381.32      387.65     14.63 o
   4  12   4     2182.92     2001.58     32.59 o
   5  12   4     1269.21     1209.68     30.27 o
   6  12   4     1562.69     1539.06     42.80 o
   7  12   4       35.83       28.67     11.71 o
   8  12   4        3.45        6.71     12.83 o
   9  12   4       22.41       18.47     16.96 o
  10  12   4       76.82      101.98     93.56 o
 -10  13   4        0.08       46.28     31.59 o
  -9  13   4      192.04      184.50     29.98 o
  -8  13   4       61.91       82.38     18.19 o
  -7  13   4      145.78      128.41     19.69 o
  -6  13   4      656.00      685.48     38.19 o
  -5  13   4      811.98      829.54     55.59 o
  -4  13   4     1780.86     1715.95     43.24 o
  -3  13   4      641.59      772.99     25.84 o
  -2  13   4      933.71     1215.02     30.36 o
  -1  13   4       18.89       37.94      8.17 o
   0  13   4     1400.41     1342.63     32.84 o
   1  13   4       33.90       42.13      7.62 o
   2  13   4       13.75       11.15      5.20 o
   3  13   4      361.29      360.43     17.87 o
   4  13   4       84.78       71.35      9.03 o
   5  13   4      902.15      782.27     25.03 o
   6  13   4     1752.32     1743.73     46.04 o
   7  13   4      370.17      413.95     32.52 o
   8  13   4     1047.14     1000.32     47.01 o
   9  13   4      157.01      163.65     32.80 o
  10  13   4      471.55      590.60     65.11 o
 -10  14   4      200.23      349.60     56.70 o
  -9  14   4      211.84      239.14     55.80 o
  -8  14   4       59.67      106.79     19.45 o
  -7  14   4       28.55       43.91     13.25 o
  -6  14   4      145.82      156.66     22.00 o
  -5  14   4        2.82       34.10     11.97 o
  -4  14   4      218.97      242.93     21.09 o
  -3  14   4     1914.63     2012.95     40.60 o
  -2  14   4      362.88      388.27     20.31 o
  -1  14   4     2229.89     2257.81     41.87 o
   0  14   4      115.49      136.19     12.76 o
   1  14   4      161.02      184.62     14.07 o
   2  14   4       99.80       81.69      9.82 o
   3  14   4        0.80        1.91      4.61 o
   4  14   4      659.99      580.08     19.67 o
   5  14   4      345.46      296.82     21.03 o
   6  14   4     1299.69     1177.16     46.46 o
   7  14   4       63.24       51.48     15.02 o
   8  14   4       30.85       26.75     15.73 o
   9  14   4        3.34       10.46     28.08 o
  10  14   4      217.15      292.71     94.78 o
 -10  15   4       42.10       20.22     42.50 o
  -9  15   4      308.81      370.09     68.40 o
  -8  15   4        2.43       47.14     14.81 o
  -7  15   4       11.91       37.20     16.33 o
  -6  15   4       96.10      107.79     17.71 o
  -5  15   4      169.78      200.70     20.31 o
  -4  15   4       58.06       24.98     19.68 o
  -3  15   4      101.68      102.82     14.62 o
  -2  15   4     5482.97     5493.15     84.32 o
  -1  15   4       43.31       68.80     11.68 o
   0  15   4      283.35      310.83     18.90 o
   1  15   4      272.68      298.34     17.08 o
   2  15   4      259.37      286.18     14.81 o
   3  15   4      509.06      474.40     23.33 o
   4  15   4        8.78       13.96      6.67 o
   5  15   4      290.12      250.80     24.97 o
   6  15   4      154.72      143.53     20.53 o
   7  15   4       10.42       20.39     12.73 o
   8  15   4      480.60      569.50     49.86 o
   9  15   4       42.02       47.22     19.63 o
  10  15   4       59.60       48.14     24.51 o
 -10  16   4      130.91      268.61    222.03 o
  -9  16   4      118.84      260.68    127.98 o
  -8  16   4       15.83       15.68     33.52 o
  -7  16   4       38.23       66.34     29.09 o
  -6  16   4      141.39      150.87     21.12 o
  -5  16   4        7.40       47.00     16.07 o
  -4  16   4       50.64       41.00     12.98 o
  -3  16   4      200.48      197.47     23.84 o
  -2  16   4      945.18      925.27     32.01 o
  -1  16   4      212.63      222.38     16.88 o
   0  16   4      402.08      345.48     24.82 o
   1  16   4      211.52      155.79     13.68 o
   2  16   4     1647.24     1427.75     26.85 o
   3  16   4      313.42      332.81     19.48 o
   4  16   4      434.39      469.63     34.18 o
   5  16   4      789.13      754.26     59.42 o
   6  16   4       59.12       71.91     16.59 o
   7  16   4      116.93       60.18     16.26 o
   8  16   4       70.72       61.50     45.89 o
   9  16   4        3.55       53.74     39.15 o
  10  16   4       44.66       41.93     21.50 o
 -10  17   4       59.03      -23.06     67.08 o
  -9  17   4      216.87       27.97    140.21 o
  -8  17   4      598.77      540.38     79.10 o
  -7  17   4       18.55       61.79     56.70 o
  -6  17   4      870.60      882.36     47.80 o
  -5  17   4      475.79      509.90     32.22 o
  -4  17   4     2065.09     2011.71     59.16 o
  -3  17   4      337.64      313.82     32.16 o
  -2  17   4     4105.87     4083.60     62.86 o
  -1  17   4      211.42      247.11     18.21 o
   0  17   4      231.23      210.91     15.72 o
   1  17   4      441.84      460.58     19.01 o
   2  17   4     1517.51     1367.52     39.05 o
   3  17   4       83.41       53.98     12.17 o
   4  17   4      167.99      133.14     19.36 o
   5  17   4        0.21       -6.07      8.75 o
   6  17   4        6.05       -1.80     10.98 o
   7  17   4      119.08      160.64     24.75 o
   8  17   4      579.79      701.76     46.43 o
   9  17   4        0.50       59.46    159.78 o
  -9  18   4       35.02       48.24     36.24 o
  -8  18   4     1224.47     1285.50     72.42 o
  -7  18   4      467.18      592.36     56.65 o
  -6  18   4       84.43       96.14     24.00 o
  -5  18   4      127.21      123.25     18.59 o
  -4  18   4       22.53       40.67     12.93 o
  -3  18   4       51.67       79.91     20.33 o
  -2  18   4       72.68       86.58     15.56 o
  -1  18   4        0.83        4.76      8.22 o
   0  18   4       49.78       46.33      9.46 o
   1  18   4      368.36      430.40     24.92 o
   2  18   4        6.34       10.79     11.89 o
   3  18   4     2679.41     2539.92     55.61 o
   4  18   4     2401.74     2259.24     60.49 o
   5  18   4       19.91       18.81     11.19 o
   6  18   4     1051.47      950.07     43.13 o
   7  18   4        1.52        8.49     12.35 o
   8  18   4        2.70        3.09     13.96 o
   9  18   4        8.64        9.36     45.52 o
  -9  19   4        0.45        3.22     31.92 o
  -8  19   4      538.45      446.32     54.72 o
  -7  19   4      172.22      229.46     37.83 o
  -6  19   4      126.59      186.47     60.57 o
  -5  19   4     1555.59     1694.04     69.62 o
  -4  19   4     1082.39     1079.65     87.72 o
  -3  19   4      194.79      223.69     21.78 o
  -2  19   4      309.60      264.62     21.94 o
  -1  19   4      126.46      133.78     18.42 o
   0  19   4       43.80       64.85     14.01 o
   1  19   4     1014.25     1091.76     35.15 o
   2  19   4       59.34       34.71     11.23 o
   3  19   4      280.38      227.72     22.03 o
   4  19   4       23.29       32.27     12.30 o
   5  19   4      245.41      223.64     26.05 o
   6  19   4      206.83      220.11     27.18 o
   7  19   4      138.74      144.87     24.44 o
   8  19   4        2.87       32.82     53.27 o
   9  19   4       39.50       34.42     44.95 o
  -9  20   4      192.32      249.29     84.30 o
  -8  20   4     1074.00     1018.91     69.45 o
  -7  20   4     1501.40     1454.81     73.12 o
  -6  20   4       23.48       31.93     23.21 o
  -5  20   4      976.51     1060.07     62.46 o
  -4  20   4      665.14      700.61     47.57 o
  -3  20   4       42.00       75.40     18.36 o
  -2  20   4      296.09      399.89     38.05 o
  -1  20   4      493.33      452.75     30.84 o
   0  20   4     3522.77     3338.68     73.30 o
   1  20   4     1761.06     1747.93     44.92 o
   2  20   4      262.83      312.00     23.25 o
   3  20   4     4394.99     4188.06     75.86 o
   4  20   4     1985.20     1859.27     50.95 o
   5  20   4       50.44       56.41     23.39 o
   6  20   4      212.69      212.90     28.09 o
   7  20   4       42.93       23.77     15.20 o
   8  20   4       92.75       95.03     68.78 o
   9  20   4       46.18       50.48     31.85 o
  -9  21   4        1.03        6.89     35.61 o
  -8  21   4       58.11       35.93     31.23 o
  -7  21   4      234.60      261.49    100.99 o
  -6  21   4      295.09      279.47     37.92 o
  -5  21   4     6676.81     6513.24    126.40 o
  -4  21   4     3815.60     3720.15     86.88 o
  -3  21   4     1629.12     1690.53     53.95 o
  -2  21   4     1380.03     1375.88     57.45 o
  -1  21   4      454.77      487.92     31.76 o
   0  21   4     5827.95     5516.15    145.27 o
   1  21   4     9924.15     9203.02    117.88 o
   2  21   4      983.41      935.22     48.49 o
   3  21   4        7.43       20.69     11.17 o
   4  21   4      385.30      401.97     30.66 o
   5  21   4        7.45       17.44     12.85 o
   6  21   4      875.03      866.19     58.82 o
   7  21   4      446.06      551.70     41.83 o
   8  21   4      202.47      287.56     59.92 o
   9  21   4       16.94       21.42     22.34 o
  -9  22   4       58.86       60.17     67.00 o
  -8  22   4      117.93      144.48     63.49 o
  -7  22   4       62.92       32.52     31.47 o
  -6  22   4       13.84       34.10     25.19 o
  -5  22   4      352.18      298.13     36.77 o
  -4  22   4      116.19      132.95     35.39 o
  -3  22   4      117.00      126.60     25.03 o
  -2  22   4      318.59      317.33     39.12 o
  -1  22   4      782.24      767.38     37.76 o
   0  22   4      913.31      888.17     51.91 o
   1  22   4      522.65      530.26     28.97 o
   2  22   4       37.74       38.07     20.27 o
   3  22   4      255.20      245.90     23.19 o
   4  22   4      133.78      163.53     20.87 o
   5  22   4       24.35       45.94     15.25 o
   6  22   4      210.74      246.61     38.21 o
   7  22   4      132.57      134.03     32.54 o
   8  22   4        0.02       58.58     72.44 o
   9  22   4        0.11       22.39     20.31 o
  -9  23   4      106.70      191.79     81.58 o
  -8  23   4       10.14       89.03     80.05 o
  -7  23   4       87.56       79.15     30.99 o
  -6  23   4      235.95      210.81     47.35 o
  -5  23   4        8.90       81.15     32.31 o
  -4  23   4        0.05       20.29     56.99 o
  -3  23   4      572.67      694.58     54.54 o
  -2  23   4        0.94       79.42     28.11 o
  -1  23   4      131.48      168.03     37.05 o
   0  23   4     1124.21     1128.52     77.35 o
   1  23   4      110.83      113.26     27.07 o
   2  23   4        5.48       -3.28     10.94 o
   3  23   4       13.51       27.96     13.43 o
   4  23   4        3.29        1.39      9.93 o
   5  23   4       47.45       76.82     38.03 o
   6  23   4        3.12       17.83     33.94 o
   7  23   4        0.83       24.85     32.79 o
   8  23   4       31.29       58.65     42.02 o
  -8  24   4      146.89      178.46     61.21 o
  -7  24   4        8.77      -10.72     31.54 o
  -6  24   4      313.22      265.47     57.29 o
  -5  24   4        0.17       -9.77     52.02 o
  -4  24   4      373.74      389.29     67.51 o
  -3  24   4      189.98      367.54     55.49 o
  -2  24   4        3.45       64.64     54.67 o
  -1  24   4      311.21      331.13     70.34 o
   0  24   4       87.12      113.61     32.16 o
   1  24   4     1100.05     1072.71     56.02 o
   2  24   4     1173.00     1203.48     41.05 o
   3  24   4      127.38      145.15     20.53 o
   4  24   4      547.96      577.57     36.48 o
   5  24   4      793.24      854.46     39.78 o
   6  24   4      426.42      510.25     43.68 o
   7  24   4      163.81      201.38     30.38 o
   8  24   4        7.38       10.62     18.47 o
  -8  25   4      103.53       39.08     56.61 o
  -7  25   4      159.61      153.36    156.21 o
  -6  25   4      288.78      337.05     60.27 o
  -5  25   4      211.17      271.17     51.93 o
  -4  25   4       19.43      -30.92     30.92 o
  -3  25   4       64.20      136.83     55.50 o
  -2  25   4      166.74      142.93     28.24 o
  -1  25   4      386.21      399.40     57.85 o
   0  25   4       70.63       34.57     35.83 o
   1  25   4      186.49      241.58     40.80 o
   2  25   4      187.91      209.92     32.98 o
   3  25   4       52.71       41.11     17.90 o
   4  25   4      184.03      183.38     23.54 o
   5  25   4      122.26      121.90     20.84 o
   6  25   4      100.09       89.89     20.88 o
   7  25   4      197.49      262.12     40.32 o
   8  25   4      258.49      297.77     48.72 o
  -8  26   4      301.66      186.51     55.98 o
  -7  26   4        0.02      -25.46     25.46 o
  -6  26   4        0.47       45.53     73.13 o
  -5  26   4      482.02      487.61     70.14 o
  -4  26   4       81.53      -32.32     32.32 o
  -3  26   4      131.33       80.30     26.95 o
  -2  26   4       61.91       67.09     28.50 o
  -1  26   4       33.20       41.29     29.31 o
   0  26   4       30.24        3.73     29.04 o
   1  26   4      407.88      461.36     57.54 o
   2  26   4      160.35      184.49     39.42 o
   3  26   4      100.71       63.60     23.43 o
   4  26   4     1016.17      994.69     60.64 o
   5  26   4       51.22       52.78     18.74 o
   6  26   4      445.98      526.42     42.48 o
   7  26   4      146.01      181.13     40.55 o
   8  26   4        0.83        0.22     21.07 o
  -8  27   4       19.53       28.41     46.28 o
  -7  27   4        2.71       -3.47     34.34 o
  -6  27   4       24.59      372.73     96.61 o
  -5  27   4      327.34      356.30     86.25 o
  -4  27   4      176.39       34.14     30.76 o
  -3  27   4     1109.86     1188.31    145.31 o
  -2  27   4     1267.57     1066.35     78.03 o
  -1  27   4      237.23      137.03     38.55 o
   0  27   4      409.57      411.87     57.88 o
   1  27   4        1.43        9.76     22.44 o
   2  27   4       34.40       24.89     24.55 o
   3  27   4       93.26       61.49     35.30 o
   4  27   4       93.21      112.14     66.58 o
   5  27   4      370.69      451.01     57.82 o
   6  27   4        1.21       -4.32     16.76 o
   7  27   4      240.78      338.97     52.94 o
  -7  28   4       83.72      -14.37    153.61 o
  -6  28   4      201.13      256.91     76.42 o
  -5  28   4       15.05       22.84     44.36 o
  -4  28   4      173.73       68.92     79.96 o
  -3  28   4       53.93       58.59     34.35 o
  -2  28   4      271.66      329.33     57.46 o
  -1  28   4      350.08      247.94     63.76 o
   0  28   4      154.43      192.81     54.76 o
   1  28   4      304.79      292.31     63.44 o
   2  28   4      540.06      662.30     89.13 o
   3  28   4      523.42      666.57     74.00 o
   4  28   4       89.46      131.79     44.24 o
   5  28   4      101.82       55.31     26.52 o
   6  28   4        0.18        2.13     18.60 o
   7  28   4        7.48       -0.50     20.82 o
  -7  29   4        4.67        1.68     39.37 o
  -6  29   4      364.57      402.39     93.53 o
  -5  29   4      298.61      332.76     83.41 o
  -4  29   4      770.79      663.78     78.64 o
  -3  29   4      254.65      330.84     79.58 o
  -2  29   4      838.11      765.11    113.24 o
  -1  29   4        4.18       24.84     32.18 o
   0  29   4      323.05      260.67     61.57 o
   1  29   4       37.17        4.93     22.61 o
   2  29   4       34.36       50.61     35.74 o
   3  29   4        1.29      -14.19     18.93 o
   4  29   4      278.87      319.82     66.65 o
   5  29   4      169.13      148.44     47.55 o
   6  29   4      440.91      639.50     87.16 o
   7  29   4      128.60      162.41     51.51 o
  -7  30   4      104.37       55.37     50.02 o
  -6  30   4       11.41        3.77     41.72 o
  -5  30   4       17.53       24.76     46.11 o
  -4  30   4       91.61      110.83     46.39 o
  -3  30   4        0.00       20.11     40.99 o
  -2  30   4       24.36       -4.56     31.63 o
  -1  30   4      117.41      123.43     51.63 o
   0  30   4      205.82      150.97     53.12 o
   1  30   4      129.26       69.64     40.08 o
   2  30   4      481.06      571.33     88.23 o
   3  30   4      463.05      418.46     73.86 o
   4  30   4      117.24       51.94     34.98 o
   5  30   4      607.68      594.97     85.42 o
   6  30   4        1.30       -1.77     23.27 o
  -6  31   4      176.16      201.55     78.15 o
  -5  31   4       29.98       11.85     42.55 o
  -4  31   4       26.18       40.06     45.75 o
  -3  31   4      119.63      115.73     57.33 o
  -2  31   4        4.99        1.11     36.11 o
  -1  31   4        0.98       22.45     35.64 o
   0  31   4        1.17       19.29     32.57 o
   1  31   4       81.67       91.04     41.97 o
   2  31   4      130.60       88.77     44.10 o
   3  31   4       60.68       40.39     33.10 o
   4  31   4       57.83       18.34     31.20 o
   5  31   4        0.05      -15.67     21.42 o
   6  31   4        6.62       38.66     29.63 o
  -6  32   4        8.17      -24.70     38.94 o
  -5  32   4      196.94      142.84     64.34 o
  -4  32   4       27.37       33.50     48.03 o
  -3  32   4       13.83       46.13     46.12 o
  -2  32   4       28.77       15.08     40.24 o
  -1  32   4      403.74      571.12     96.88 o
   0  32   4       94.83       71.95     41.07 o
   1  32   4      721.82     1005.44    103.72 o
   2  32   4      352.30      437.83     81.85 o
   3  32   4      357.21      360.34     70.59 o
   4  32   4      217.23      200.57     55.48 o
   5  32   4      106.34       94.85     41.90 o
  -3  33   4      766.68      789.69    126.98 o
  -2  33   4       95.84      135.65     60.69 o
  -1  33   4      427.60      458.75     90.58 o
   0  33   4       61.84       26.81     36.03 o
   1  33   4       47.14       34.14     36.80 o
   2  33   4      172.39      105.50     46.31 o
   3  33   4      168.61      225.33     59.81 o
   4  33   4        6.66        7.06     30.49 o
   5  33   4      187.36      189.97     54.14 o
  -3  34   4       15.84       39.77     49.51 o
  -2  34   4        0.25       -5.26     37.45 o
  -1  34   4        2.34        1.97     36.72 o
   0  34   4      222.52      239.41     71.05 o
   1  34   4      531.35      622.39     99.97 o
   2  34   4       79.66       32.30     33.55 o
   3  34   4      337.56      284.90     65.06 o
   4  34   4       95.26       83.24     46.57 o
  -3  35   4       39.94        6.42     40.21 o
  -2  35   4       43.21       54.20     47.83 o
  -1  35   4        6.53       21.54     37.77 o
   0  35   4       79.92      105.15     55.32 o
   1  35   4       82.74      103.78     48.87 o
   2  35   4       47.75       22.92     33.45 o
   3  35   4       23.75       25.28     34.12 o
   4  35   4      129.62       84.66     40.72 o
  -3  36   4       25.35       26.89     48.97 o
  -2  36   4       36.76       12.18     44.11 o
  -1  36   4        1.52       30.39     39.05 o
   0  36   4      350.48      365.21     89.57 o
   1  36   4      183.60      112.16     51.92 o
   2  36   4      161.57      199.02     61.59 o
   3  36   4      111.14       63.33     42.01 o
  -2  37   4       38.87       25.54     46.30 o
  -1  37   4      296.82      314.04     85.22 o
   0  37   4       26.93        1.46     37.13 o
   1  37   4       57.60       31.59     36.32 o
   2  37   4        0.00       -4.21     33.69 o
   0  38   4      104.55       93.07     56.93 o
 -11   0   5      207.99      195.49     99.93 o
  -9   0   5      728.15      592.10    129.29 o
  -7   0   5     1289.12     1304.44     67.70 o
  -5   0   5      593.49      624.74     37.79 o
  -3   0   5   107766.15   126047.23   1319.98 o
  -1   0   5       83.72       87.38     16.38 o
   1   0   5       67.52       55.34      9.94 o
   3   0   5       18.14       25.67      6.78 o
   5   0   5      522.65      574.23     54.29 o
   7   0   5       56.16       38.43     12.40 o
   9   0   5      183.58      178.06     25.85 o
 -11   1   5      339.01      288.62     81.95 o
 -10   1   5       11.68       27.00     45.14 o
  -9   1   5      700.60      729.88     52.24 o
  -8   1   5      203.90      206.59     29.18 o
  -7   1   5      256.78      290.79     27.12 o
  -6   1   5      562.34      603.80     33.24 o
  -5   1   5      168.68      160.35     16.35 o
  -4   1   5      948.79     1000.25     29.36 o
  -3   1   5     8141.76     9386.94    109.91 o
  -2   1   5      946.71     1021.67     30.42 o
  -1   1   5     1663.94     1770.20     36.01 o
   0   1   5      178.37      182.64     16.32 o
   1   1   5      230.79      207.56     10.88 o
   2   1   5      364.06      353.78     11.13 o
   3   1   5      259.18      271.30     11.37 o
   4   1   5        1.55        7.92      7.02 o
   5   1   5      993.43     1009.25     23.22 o
   6   1   5       73.80       70.00     10.41 o
   7   1   5       11.84       15.28     15.94 o
   8   1   5      471.73      468.76     23.58 o
   9   1   5        7.44        5.88      9.04 o
  10   1   5      138.00       82.03     21.42 o
 -11   2   5       12.06       32.72     52.41 o
 -10   2   5      207.78      340.82     81.38 o
  -9   2   5        7.83       83.04     21.38 o
  -8   2   5       29.36       59.43     17.11 o
  -7   2   5       70.10       94.25     25.39 o
  -6   2   5       10.61       24.42     12.51 o
  -5   2   5       16.44       30.71     10.49 o
  -4   2   5      144.87      144.25     14.58 o
  -3   2   5      749.72      826.94     30.71 o
  -2   2   5      695.34      637.70     25.04 o
  -1   2   5      846.67      919.32     26.07 o
   0   2   5     3996.63     4056.48     54.73 o
   1   2   5     1576.08     1615.28     24.35 o
   2   2   5     4931.44     4818.50     42.97 o
   3   2   5      852.28      840.94     21.23 o
   4   2   5      902.60      878.71     37.22 o
   5   2   5      119.60      162.77     14.80 o
   6   2   5      134.35      158.77     14.41 o
   7   2   5     1178.60     1018.82     37.67 o
   8   2   5      315.04      302.89     26.61 o
   9   2   5        9.62       -2.15      9.93 o
  10   2   5      147.22      146.11     24.67 o
 -11   3   5       57.30       95.69     61.06 o
 -10   3   5      200.19      172.27     46.33 o
  -9   3   5      696.70      694.86     50.92 o
  -8   3   5       60.19       86.72     19.83 o
  -7   3   5       39.12       55.89     13.93 o
  -6   3   5      983.14      950.59     37.80 o
  -5   3   5       15.77       25.44     11.07 o
  -4   3   5      754.49      789.30     26.42 o
  -3   3   5      636.10      772.03     26.76 o
  -2   3   5       51.92       47.62     10.20 o
  -1   3   5      266.28      302.28     18.13 o
   0   3   5      153.86      205.38     14.81 o
   1   3   5     5198.39     5130.33     51.73 o
   2   3   5      687.09      639.58     26.93 o
   3   3   5       17.91       16.61      5.73 o
   4   3   5     3960.78     3609.97     56.46 o
   5   3   5     1244.85     1161.89     26.30 o
   6   3   5      783.93      733.20     24.46 o
   7   3   5       18.93       33.63     13.53 o
   8   3   5      228.46      248.24     24.02 o
   9   3   5      310.85      351.93     30.49 o
  10   3   5       11.51       24.07     15.74 o
 -11   4   5      138.98      130.06     62.33 o
 -10   4   5       14.08       -5.15     25.90 o
  -9   4   5       37.22       53.02     25.84 o
  -8   4   5      462.01      482.35     40.37 o
  -7   4   5       78.39       94.33     19.60 o
  -6   4   5      667.20      736.60     36.71 o
  -5   4   5      569.71      676.03     28.55 o
  -4   4   5      725.75      870.08     27.61 o
  -3   4   5     2240.81     2678.00     47.70 o
  -2   4   5      560.67      556.38     23.37 o
  -1   4   5        0.02       -3.34      5.93 o
   0   4   5      218.26      258.49     15.01 o
   1   4   5      463.06      490.21     14.58 o
   2   4   5       33.27       62.07      8.82 o
   3   4   5       64.84       35.27      7.55 o
   4   4   5      265.85      330.52     20.68 o
   5   4   5     1591.92     1540.51     34.86 o
   6   4   5      438.62      408.10     19.28 o
   7   4   5      409.87      387.55     25.32 o
   8   4   5       36.91       48.85     12.37 o
   9   4   5      476.35      441.35     35.18 o
  10   4   5      570.75      518.00     50.67 o
 -10   5   5       16.27       33.21     29.96 o
  -9   5   5       29.18       51.57     18.64 o
  -8   5   5      451.83      493.32     40.56 o
  -7   5   5      278.28      259.70     29.21 o
  -6   5   5       56.91       73.96     17.36 o
  -5   5   5        0.59       -7.30      7.30 o
  -4   5   5      319.75      351.33     21.79 o
  -3   5   5      417.01      480.15     22.99 o
  -2   5   5        4.95        5.04      8.52 o
  -1   5   5     1553.90     1614.28     34.48 o
   0   5   5      186.53      224.18     15.64 o
   1   5   5     1062.67     1006.14     20.19 o
   2   5   5      374.92      346.20     16.96 o
   3   5   5       23.97        9.60      6.65 o
   4   5   5     1175.01     1036.08     28.02 o
   5   5   5       33.02       43.08     13.25 o
   6   5   5      510.25      497.30     20.58 o
   7   5   5       46.09       60.29     12.08 o
   8   5   5      527.44      570.45     32.38 o
   9   5   5      225.80      223.42     25.99 o
  10   5   5        4.08       -7.85     14.34 o
 -10   6   5       60.36      100.79     37.23 o
  -9   6   5        3.69       29.14     17.90 o
  -8   6   5      847.58      855.85     47.30 o
  -7   6   5      395.88      360.37     32.93 o
  -6   6   5     1856.96     1898.20     52.54 o
  -5   6   5      253.17      272.65     22.28 o
  -4   6   5       56.72       56.62     10.58 o
  -3   6   5       70.69       76.76     12.00 o
  -2   6   5       67.06       50.32     10.94 o
  -1   6   5       31.73       28.52      8.75 o
   0   6   5     8889.74     8641.82     91.58 o
   1   6   5     1743.46     1836.25     27.87 o
   2   6   5        5.69       -4.92      5.03 o
   3   6   5      439.33      490.69     20.24 o
   4   6   5       43.87       53.40      9.48 o
   5   6   5      471.15      486.76     38.90 o
   6   6   5        8.20       21.36      7.63 o
   7   6   5        7.04       17.19      8.64 o
   8   6   5        3.71       25.63     13.29 o
   9   6   5       50.14       56.36     16.47 o
  10   6   5      145.63       79.15     39.25 o
 -10   7   5      259.65      224.56     50.77 o
  -9   7   5       71.51       73.50     22.09 o
  -8   7   5     1480.11     1433.03     56.25 o
  -7   7   5      107.39      142.42     22.51 o
  -6   7   5       38.12       58.34     17.15 o
  -5   7   5       11.01       16.24      8.75 o
  -4   7   5     1297.95     1290.04     36.03 o
  -3   7   5       98.50       87.16     12.39 o
  -2   7   5       62.02       65.75     11.42 o
  -1   7   5      785.00      741.70     24.24 o
   0   7   5     2512.07     2613.90     51.25 o
   1   7   5       40.08       52.27      6.80 o
   2   7   5     1834.49     1796.40     33.73 o
   3   7   5        0.58       18.14      8.02 o
   4   7   5      649.63      644.50     26.37 o
   5   7   5      613.71      608.06     30.02 o
   6   7   5     3224.82     3020.59     47.32 o
   7   7   5       31.53       36.48     11.08 o
   8   7   5      245.41      284.04     25.10 o
   9   7   5      114.44       83.18     27.39 o
  10   7   5      267.40      313.30     38.92 o
 -10   8   5        1.68       33.28     30.14 o
  -9   8   5      567.89      531.41     44.29 o
  -8   8   5       14.31       58.65     16.79 o
  -7   8   5      294.98      352.43     38.36 o
  -6   8   5       15.34       19.41     12.16 o
  -5   8   5       29.89       35.29     13.05 o
  -4   8   5       15.00        9.26      9.76 o
  -3   8   5       23.90       27.54      9.36 o
  -2   8   5      720.43      689.49     25.80 o
  -1   8   5        0.41       -0.39      7.29 o
   0   8   5        8.50       12.17      7.42 o
   1   8   5      595.98      584.10     16.55 o
   2   8   5      113.95      112.05     11.49 o
   3   8   5     2416.75     2220.30     39.95 o
   4   8   5      158.54      193.48     17.54 o
   5   8   5     1427.28     1266.95     41.82 o
   6   8   5        4.32       28.02      8.72 o
   7   8   5       22.17       14.54      9.44 o
   8   8   5       20.13       21.34     11.31 o
   9   8   5      448.57      549.45     39.59 o
  10   8   5      207.97      264.14     55.74 o
 -10   9   5       31.45       63.91     43.47 o
  -9   9   5      335.02      339.39     43.36 o
  -8   9   5      226.44      242.64     28.32 o
  -7   9   5      212.33      190.71     25.30 o
  -6   9   5     1074.33      975.31     46.18 o
  -5   9   5      191.24      198.18     24.89 o
  -4   9   5      193.16      210.10     18.91 o
  -3   9   5       15.62       11.57      8.51 o
  -2   9   5      373.05      428.62     21.68 o
  -1   9   5     1978.15     1767.27     36.67 o
   0   9   5      141.35      188.35     14.98 o
   1   9   5     4610.72     4611.43     50.34 o
   2   9   5     1674.54     1662.25     24.63 o
   3   9   5      423.32      400.73     20.44 o
   4   9   5     1792.67     1895.21     42.98 o
   5   9   5       61.75       65.87     14.21 o
   6   9   5      629.96      629.20     40.79 o
   7   9   5       16.21       13.81      9.21 o
   8   9   5      500.94      550.55     32.77 o
   9   9   5      129.29      169.22     27.56 o
  10   9   5       27.74       18.23     29.32 o
 -10  10   5      407.87      484.06     66.75 o
  -9  10   5      223.72      269.25     43.33 o
  -8  10   5       18.09       54.10     15.83 o
  -7  10   5       38.32       30.37     15.11 o
  -6  10   5       23.43       33.88     12.88 o
  -5  10   5        1.02       22.35     12.45 o
  -4  10   5      290.00      262.68     20.93 o
  -3  10   5        0.49        2.22      8.31 o
  -2  10   5      976.74      922.77     26.97 o
  -1  10   5       64.51       75.68     10.96 o
   0  10   5     3963.45     3822.42     71.94 o
   1  10   5     1866.09     1909.32     31.32 o
   2  10   5     1631.47     1656.98     27.71 o
   3  10   5       17.86       20.70      7.52 o
   4  10   5      767.84      802.46     30.04 o
   5  10   5       10.63        7.62      8.77 o
   6  10   5      464.30      462.02     50.55 o
   7  10   5       65.89       54.76     16.16 o
   8  10   5      110.15       78.39     18.15 o
   9  10   5        0.27       -1.18     14.48 o
  10  10   5      455.62      515.67     89.40 o
 -10  11   5        6.99      203.60     69.23 o
  -9  11   5      293.27      297.81     41.24 o
  -8  11   5      534.10      641.17     45.33 o
  -7  11   5      300.42      280.60     29.00 o
  -6  11   5      988.85     1008.48     38.69 o
  -5  11   5       14.89       27.04     11.76 o
  -4  11   5     1339.63     1262.45     35.92 o
  -3  11   5        0.17       18.15     17.87 o
  -2  11   5     1170.37     1071.60     30.12 o
  -1  11   5      676.06      678.76     24.84 o
   0  11   5        2.63        2.83      7.99 o
   1  11   5     1896.20     1869.79     30.64 o
   2  11   5      124.73      102.41     10.13 o
   3  11   5      814.76      756.96     24.57 o
   4  11   5     2912.73     2815.51     52.48 o
   5  11   5     1176.75     1055.08     36.46 o
   6  11   5     1559.42     1497.28     39.94 o
   7  11   5      188.10      132.16     17.84 o
   8  11   5      383.77      459.53     34.77 o
   9  11   5        2.50       13.73     14.08 o
  10  11   5       10.93       29.89     46.84 o
 -10  12   5      231.35      220.54     51.88 o
  -9  12   5       35.82       57.47     33.12 o
  -8  12   5      174.58      203.47     26.31 o
  -7  12   5      784.40      760.19     42.30 o
  -6  12   5      582.54      600.45     36.09 o
  -5  12   5      455.83      431.68     29.74 o
  -4  12   5      188.86      255.84     23.66 o
  -3  12   5       12.55        8.81      8.72 o
  -2  12   5      690.21      715.05     24.84 o
  -1  12   5      410.59      497.60     21.73 o
   0  12   5      124.12      121.77     12.93 o
   1  12   5      121.79      121.26     10.79 o
   2  12   5      138.75      127.09     10.45 o
   3  12   5      478.61      432.72     14.65 o
   4  12   5      358.20      384.24     24.04 o
   5  12   5        0.11       29.45      9.86 o
   6  12   5       69.83       66.87     10.07 o
   7  12   5      728.63      698.13     47.48 o
   8  12   5       39.71       45.34     15.59 o
   9  12   5       25.89        8.30     14.45 o
  10  12   5        1.06       18.70     47.11 o
 -10  13   5      296.49      205.82     60.28 o
  -9  13   5      132.58      103.57     43.08 o
  -8  13   5      176.50      184.16     27.31 o
  -7  13   5       14.27       36.68     14.31 o
  -6  13   5        0.56       33.16     13.20 o
  -5  13   5        5.29       30.32     19.71 o
  -4  13   5      491.33      520.25     34.01 o
  -3  13   5      130.63      109.67     17.24 o
  -2  13   5     1857.36     1936.58     38.82 o
  -1  13   5     1937.44     1968.55     36.79 o
   0  13   5     1587.09     1600.67     34.22 o
   1  13   5      113.91       96.93      9.79 o
   2  13   5      694.78      599.72     18.36 o
   3  13   5      203.55      204.06     12.57 o
   4  13   5      500.58      501.22     16.71 o
   5  13   5     1002.34      945.28     37.81 o
   6  13   5     1292.39     1184.69     36.93 o
   7  13   5        0.52       21.81     11.27 o
   8  13   5        1.07        5.76     12.54 o
   9  13   5        5.43       13.51     24.93 o
  10  13   5      263.35      306.18     38.66 o
 -10  14   5        3.16       31.88     39.07 o
  -9  14   5      279.97      184.70    113.93 o
  -8  14   5       54.90       96.78     24.03 o
  -7  14   5       48.08       72.59     16.18 o
  -6  14   5        0.91       52.82     26.22 o
  -5  14   5       73.23       38.37     19.66 o
  -4  14   5     1443.27     1416.53     41.77 o
  -3  14   5       11.14       28.33     14.31 o
  -2  14   5     6541.74     6451.82     84.70 o
  -1  14   5        0.05        9.69     11.62 o
   0  14   5      855.85      728.73     27.39 o
   1  14   5      119.26      111.73     10.49 o
   2  14   5      181.52      177.09     12.66 o
   3  14   5      817.85      850.66     20.38 o
   4  14   5      414.23      359.80     17.77 o
   5  14   5      471.99      397.61     19.55 o
   6  14   5      597.94      504.60     30.90 o
   7  14   5      132.25       88.20     33.78 o
   8  14   5      205.17      253.68     39.38 o
   9  14   5       16.03       11.85     25.03 o
 -10  15   5       24.83      104.48     98.04 o
  -9  15   5      183.32      215.42     77.72 o
  -8  15   5       37.34       88.86     19.18 o
  -7  15   5       48.40       81.90     25.94 o
  -6  15   5      408.97      418.87     36.33 o
  -5  15   5      454.51      475.69     32.99 o
  -4  15   5      229.23      284.35     25.60 o
  -3  15   5       61.81       64.55     11.97 o
  -2  15   5     1425.92     1550.80     39.18 o
  -1  15   5      416.46      493.68     24.22 o
   0  15   5      237.83      221.96     18.84 o
   1  15   5       62.86       66.17     11.80 o
   2  15   5       11.80       26.23      7.77 o
   3  15   5       89.11      100.59     10.79 o
   4  15   5        5.34       -3.45      6.31 o
   5  15   5      201.21      226.73     18.46 o
   6  15   5      225.22      241.39     24.70 o
   7  15   5      106.46       69.64     16.60 o
   8  15   5      252.99      308.81     32.42 o
   9  15   5       14.86        4.47     16.25 o
 -10  16   5      150.90       58.21     38.27 o
  -9  16   5        8.16       28.54     29.98 o
  -8  16   5       70.48       67.02     38.86 o
  -7  16   5       39.28       51.60     16.86 o
  -6  16   5       10.33        1.75     28.07 o
  -5  16   5     1299.54     1222.22     43.94 o
  -4  16   5       95.62       73.69     33.42 o
  -3  16   5     1261.21     1246.38     37.62 o
  -2  16   5      376.56      394.10     24.87 o
  -1  16   5       42.81       31.83     11.28 o
   0  16   5       99.54       96.84     14.17 o
   1  16   5      371.62      355.53     21.40 o
   2  16   5      168.73      155.12     15.19 o
   3  16   5      201.79      174.06     15.68 o
   4  16   5       83.47       87.12     16.47 o
   5  16   5     1526.14     1377.84     45.07 o
   6  16   5      606.77      517.38     32.20 o
   7  16   5      302.68      310.35     37.19 o
   8  16   5        0.84        6.12     13.97 o
   9  16   5       36.07       -0.03     38.26 o
  -9  17   5      135.33      164.66     97.28 o
  -8  17   5       28.47       85.17     91.22 o
  -7  17   5       27.54      103.67     30.38 o
  -6  17   5       31.60       63.74     17.84 o
  -5  17   5        1.20       16.87     12.16 o
  -4  17   5        5.78        4.17     16.50 o
  -3  17   5      979.50      950.14     37.42 o
  -2  17   5        8.44       39.78     14.77 o
  -1  17   5      389.74      364.34     23.92 o
   0  17   5       59.44       98.95     14.30 o
   1  17   5      312.31      296.02     19.82 o
   2  17   5      752.22      708.31     32.05 o
   3  17   5      222.28      196.28     20.11 o
   4  17   5      113.43      123.40     17.17 o
   5  17   5       99.58      115.14     18.42 o
   6  17   5       20.79       32.01     12.75 o
   7  17   5      313.51      303.73     47.09 o
   8  17   5       50.17       33.76     17.38 o
   9  17   5      111.20      123.28     28.06 o
  -9  18   5      130.76      219.57    120.76 o
  -8  18   5        2.35       46.87     27.01 o
  -7  18   5      184.68      144.93     38.85 o
  -6  18   5       10.12       68.80     18.94 o
  -5  18   5       19.26       50.18     26.27 o
  -4  18   5      292.98      291.17     25.78 o
  -3  18   5       36.72       24.61     13.18 o
  -2  18   5      553.69      576.09     33.19 o
  -1  18   5      112.49      153.18     29.72 o
   0  18   5      155.60      139.89     17.57 o
   1  18   5     2560.86     2395.40     53.45 o
   2  18   5     6578.66     6248.47     93.74 o
   3  18   5      836.70      772.24     33.01 o
   4  18   5       51.59       71.02     25.12 o
   5  18   5      130.71      165.40     21.93 o
   6  18   5       36.50       17.57     12.10 o
   7  18   5       42.34       41.50     15.21 o
   8  18   5        8.08        7.14     14.92 o
   9  18   5      142.79      144.58     29.29 o
  -9  19   5       13.83       75.15     64.63 o
  -8  19   5      147.26      146.89     44.40 o
  -7  19   5     1807.71     1765.33     82.31 o
  -6  19   5     1165.70     1337.11    117.95 o
  -5  19   5      297.06      333.48     28.72 o
  -4  19   5      197.13      228.20     23.06 o
  -3  19   5       32.14       39.83     13.49 o
  -2  19   5      515.72      543.23     28.69 o
  -1  19   5        2.39      -10.23     10.23 o
   0  19   5     1326.66     1370.41     59.76 o
   1  19   5      495.87      528.69     29.29 o
   2  19   5     1263.89     1199.36     39.46 o
   3  19   5      918.56      912.50     35.51 o
   4  19   5     1297.03     1176.58     66.48 o
   5  19   5        7.45       -7.63      9.29 o
   6  19   5      532.42      654.71     44.60 o
   7  19   5       26.87       35.76     30.59 o
   8  19   5       23.39       33.83     50.45 o
   9  19   5      281.61      343.23     41.94 o
  -9  20   5        5.55      310.25    113.68 o
  -8  20   5      866.25      731.77     67.41 o
  -7  20   5      271.16      256.72     41.17 o
  -6  20   5      248.78      245.01     50.80 o
  -5  20   5      491.35      512.08     42.78 o
  -4  20   5      101.46      134.70     19.97 o
  -3  20   5      461.75      449.84     41.11 o
  -2  20   5        0.05        2.92     10.98 o
  -1  20   5       21.58       46.34     18.71 o
   0  20   5     2716.29     2455.28     65.06 o
   1  20   5        5.54       -0.01     17.70 o
   2  20   5    11003.63    10787.54    136.11 o
   3  20   5     1570.99     1517.32     45.84 o
   4  20   5        1.84       20.53     13.20 o
   5  20   5      103.16      164.08     25.90 o
   6  20   5       20.54       37.11     14.37 o
   7  20   5      391.68      425.39     48.97 o
   8  20   5      373.10      516.21     44.06 o
   9  20   5       67.05      154.02    118.26 o
  -9  21   5      343.43      461.37    220.90 o
  -8  21   5       26.50       70.14     81.83 o
  -7  21   5      673.00      751.55    123.63 o
  -6  21   5      130.01      124.46     29.26 o
  -5  21   5       71.56       50.86     24.09 o
  -4  21   5       29.95      -18.99     21.45 o
  -3  21   5      648.11      613.26     55.20 o
  -2  21   5      482.20      539.14     52.66 o
  -1  21   5     1059.62      985.08     79.54 o
   0  21   5      573.60      619.24     39.10 o
   1  21   5     1682.88     1570.61     52.55 o
   2  21   5      816.70      779.57     43.26 o
   3  21   5      501.22      522.86     32.37 o
   4  21   5      330.84      347.55     33.87 o
   5  21   5        0.00       20.61     20.39 o
   6  21   5       58.94       90.21     19.51 o
   7  21   5      291.19      403.32     38.03 o
   8  21   5      167.68      179.50     32.22 o
  -8  22   5       49.05       62.19     42.12 o
  -7  22   5      161.18      146.36     31.24 o
  -6  22   5      121.12       70.55     27.07 o
  -5  22   5      128.23      145.10     36.15 o
  -4  22   5      647.64      587.08     74.55 o
  -3  22   5      113.88       83.90     35.15 o
  -2  22   5      802.47      786.92     65.12 o
  -1  22   5      284.97      276.75     35.41 o
   0  22   5     2734.29     2587.64     69.26 o
   1  22   5     1212.52     1096.96     54.21 o
   2  22   5      443.98      472.60     35.36 o
   3  22   5      477.81      504.29     33.91 o
   4  22   5      135.94      144.57     20.93 o
   5  22   5        1.18       16.46     11.93 o
   6  22   5       51.23       69.79     21.92 o
   7  22   5       63.99       51.58     23.66 o
   8  22   5     1015.24     1404.03     66.51 o
  -8  23   5      981.37     1223.12    251.82 o
  -7  23   5        7.59      -22.80     30.14 o
  -6  23   5      133.09      139.03     46.18 o
  -5  23   5      209.97      186.67     57.84 o
  -4  23   5      844.16      833.82     77.12 o
  -3  23   5      208.64      308.63     67.39 o
  -2  23   5      309.21      345.75     54.04 o
  -1  23   5        3.78       -2.91     32.09 o
   0  23   5      187.37      207.49     26.41 o
   1  23   5      817.05      776.69     39.97 o
   2  23   5      155.28      193.11     21.57 o
   3  23   5      119.83       67.54     24.69 o
   4  23   5      381.23      422.23     32.25 o
   5  23   5      616.25      649.91     38.53 o
   6  23   5      629.84      599.98     38.26 o
   7  23   5       88.95      120.07     29.01 o
   8  23   5      398.13      408.23     45.72 o
  -8  24   5       84.57      152.22    151.77 o
  -7  24   5      137.59       74.67     47.78 o
  -6  24   5      735.15      661.63     92.66 o
  -5  24   5       36.74      162.14     35.76 o
  -4  24   5      116.93       87.68     95.41 o
  -3  24   5        6.48      -22.47     22.47 o
  -2  24   5       36.28       35.43     34.04 o
  -1  24   5     1519.13     1486.27     84.77 o
   0  24   5        7.99        6.91     18.60 o
   1  24   5        1.07        3.47     11.67 o
   2  24   5       25.89       18.12     12.99 o
   3  24   5       13.53       12.71     23.62 o
   4  24   5      236.82      274.48     26.46 o
   5  24   5      104.79      167.98     36.31 o
   6  24   5      111.69      125.84     22.06 o
   7  24   5        0.07       12.14     16.89 o
   8  24   5      256.66      429.72     48.07 o
  -8  25   5       34.10      -13.93     37.91 o
  -7  25   5      188.51      294.83    192.91 o
  -6  25   5        9.78        3.06     30.51 o
  -5  25   5        0.86      281.71     81.53 o
  -4  25   5      541.62      697.14     83.87 o
  -3  25   5       17.45        2.90     46.23 o
  -2  25   5      405.69      366.62     88.53 o
  -1  25   5      766.39      800.15     65.41 o
   0  25   5      232.18      289.16    112.19 o
   1  25   5     1398.35     1430.71     66.56 o
   2  25   5      301.86      329.40     33.08 o
   3  25   5      308.01      343.04     30.07 o
   4  25   5        1.44        8.64     11.83 o
   5  25   5      108.04      145.88     22.14 o
   6  25   5      357.48      383.63     34.92 o
   7  25   5      244.43      354.31     44.76 o
  -7  26   5       16.44       75.57     54.86 o
  -6  26   5      118.74      333.52     93.23 o
  -5  26   5       25.80       12.92     36.66 o
  -4  26   5       12.49       26.87     29.60 o
  -3  26   5      286.75     1005.65    114.38 o
  -2  26   5        0.23        3.05     25.04 o
  -1  26   5       31.94       82.37     82.67 o
   0  26   5        7.80        4.56     22.86 o
   1  26   5      801.96      851.57     65.28 o
   2  26   5      436.72      437.06     66.68 o
   3  26   5       78.13      104.29     23.73 o
   4  26   5       29.19        5.58     14.91 o
   5  26   5        7.65       22.11     17.13 o
   6  26   5      174.84      218.87     27.96 o
   7  26   5      131.94      202.13     64.61 o
  -7  27   5      202.17      650.44    131.25 o
  -6  27   5      163.63      150.59     72.17 o
  -5  27   5        0.27      -12.11     41.92 o
  -4  27   5        5.21       28.40     41.32 o
  -3  27   5        9.67       57.82     31.34 o
  -2  27   5      677.31      596.84     74.11 o
  -1  27   5      260.53      271.74     49.38 o
   0  27   5      179.94      133.47     37.13 o
   1  27   5      100.90      113.60     57.37 o
   2  27   5      417.90      463.49     97.33 o
   3  27   5      256.63      370.23     90.52 o
   4  27   5        6.51       -7.04     15.42 o
   5  27   5      409.78      622.80    135.77 o
   6  27   5      390.09      460.60     57.07 o
   7  27   5       23.02        1.52     20.02 o
  -7  28   5       39.59      382.40    100.65 o
  -6  28   5        0.95      -60.72     60.72 o
  -5  28   5      178.45      288.54     96.56 o
  -4  28   5       16.22       18.99     35.05 o
  -3  28   5      164.68      124.59     42.27 o
  -2  28   5       23.66       73.98    110.49 o
  -1  28   5       22.61       42.51     39.83 o
   0  28   5        4.53       25.74     41.54 o
   1  28   5       42.96       46.87     44.88 o
   2  28   5      223.04      241.94     46.22 o
   3  28   5        6.37      208.37     60.79 o
   4  28   5       20.21        3.35     18.59 o
   5  28   5      658.66      786.36     66.04 o
   6  28   5        5.07        9.51     20.93 o
   7  28   5        1.92       13.28     20.15 o
  -6  29   5       16.36       84.43     72.92 o
  -5  29   5        5.74      -69.81     69.81 o
  -4  29   5      104.67       27.66     46.56 o
  -3  29   5      381.26      461.93     70.97 o
  -2  29   5       21.79       29.65     36.70 o
  -1  29   5       91.79      159.76     42.79 o
   0  29   5      243.22      247.46     60.29 o
   1  29   5      285.51      265.09     61.18 o
   2  29   5      431.19      445.33     74.26 o
   3  29   5       26.05       58.42     35.37 o
   4  29   5      255.47      214.26     53.43 o
   5  29   5        2.06        7.09     19.87 o
   6  29   5      100.72      102.39     33.93 o
  -4  30   5      198.40      143.28     65.01 o
  -3  30   5        0.09      -15.00     32.12 o
  -2  30   5      250.08      218.96     66.51 o
  -1  30   5      104.83       67.59     43.41 o
   0  30   5      454.13      374.45     75.35 o
   1  30   5      614.60      783.94     86.41 o
   2  30   5       93.25      110.95     44.55 o
   3  30   5      283.25      305.59     62.81 o
   4  30   5       22.31       52.70     33.25 o
   5  30   5       46.36       61.26     32.79 o
   6  30   5        0.51        4.11     20.45 o
  -4  31   5      226.67      237.22     78.80 o
  -3  31   5       38.70       21.64     39.33 o
  -2  31   5       83.69      112.91     54.94 o
  -1  31   5        7.12      -20.06     23.64 o
   0  31   5      111.80       88.63     46.16 o
   1  31   5        9.05       20.04     34.02 o
   2  31   5       85.16       62.39     37.57 o
   3  31   5      852.39      948.44     91.43 o
   4  31   5      335.72      218.37     54.89 o
   5  31   5      449.83      447.38     74.41 o
  -4  32   5        7.90       35.88     46.77 o
  -3  32   5      538.59      382.56     90.76 o
  -2  32   5       95.91       57.52     45.91 o
  -1  32   5      396.54      464.26     89.70 o
   0  32   5      154.66      117.69     49.20 o
   1  32   5      157.07       91.80     46.28 o
   2  32   5       68.83       89.63     43.43 o
   3  32   5      386.99      517.76     84.12 o
   4  32   5      542.21      545.63     86.36 o
   5  32   5       63.55       74.14     36.21 o
  -4  33   5       93.76      124.33     63.73 o
  -3  33   5       38.81       35.92     50.88 o
  -2  33   5      167.47      197.13     67.17 o
  -1  33   5      193.24      154.37     58.34 o
   0  33   5      397.95      458.10     86.25 o
   1  33   5       88.73       80.13     44.13 o
   2  33   5      305.82      281.88     67.42 o
   3  33   5        0.56       -9.82     25.53 o
   4  33   5       12.94        4.42     27.23 o
  -4  34   5       33.44      -31.23     42.16 o
  -3  34   5       38.61       22.39     47.29 o
  -2  34   5      222.93      197.40     71.15 o
  -1  34   5      389.82      508.50     96.40 o
   0  34   5       74.06       88.67     48.03 o
   1  34   5      131.93      153.51     58.64 o
   2  34   5        3.69       -4.42     27.46 o
   3  34   5      117.07       95.82     40.83 o
   4  34   5        0.12        1.23     28.86 o
  -3  35   5       73.16      117.94     61.38 o
  -2  35   5        0.06       26.12     47.85 o
  -1  35   5        6.51        2.72     38.83 o
   0  35   5       44.27      101.26     53.87 o
   1  35   5       19.79       41.12     40.55 o
   2  35   5       28.31       47.29     36.50 o
   3  35   5      167.97      115.35     44.61 o
  -2  36   5       49.67       11.46     47.15 o
  -1  36   5       88.81      148.84     60.62 o
   0  36   5      177.76      154.74     64.32 o
   1  36   5      131.77      102.35     52.14 o
   2  36   5       91.98      106.29     48.15 o
  -1  37   5        5.48        3.61     41.93 o
   0  37   5       86.52      100.96     59.06 o
   1  37   5       54.97       45.57     42.72 o
 -10   0   6      118.54      172.81     96.42 o
  -8   0   6        0.22        9.84     35.64 o
  -6   0   6     2041.59     1925.76     96.95 o
  -4   0   6       15.69        6.26     22.04 o
  -2   0   6    34276.75    39833.66    465.63 o
   0   0   6      278.69      346.04     25.73 o
   2   0   6      645.84      639.87     21.85 o
   4   0   6       57.28      223.68    194.99 o
   6   0   6      814.29      777.59     40.19 o
   8   0   6      113.10       80.68     24.04 o
  10   0   6       51.55       86.21     32.27 o
 -10   1   6      233.81      223.07     72.29 o
  -9   1   6       11.85       42.51     26.58 o
  -8   1   6       67.53       52.29     21.04 o
  -7   1   6      723.57      778.66     56.98 o
  -6   1   6        2.09        3.64     17.22 o
  -5   1   6      434.93      518.80     33.98 o
  -4   1   6       86.55       92.42     17.13 o
  -3   1   6     5787.77     6283.34     88.71 o
  -2   1   6     3307.05     3910.22     63.99 o
  -1   1   6      842.42      969.43     29.37 o
   0   1   6       24.87       31.94      7.97 o
   1   1   6     1159.38     1112.28     25.14 o
   2   1   6      935.16      952.86     18.49 o
   3   1   6      851.66      841.52     19.82 o
   4   1   6     4839.93     4546.37     46.00 o
   5   1   6     4796.88     4633.18     54.77 o
   6   1   6      574.30      593.18     30.95 o
   7   1   6      817.23      836.91     50.12 o
   8   1   6       69.25       64.18     13.97 o
   9   1   6      969.26     1009.76     45.49 o
  10   1   6       68.64       48.53     19.61 o
 -10   2   6       20.77       51.88     53.30 o
  -9   2   6      316.97      293.29     40.28 o
  -8   2   6       57.05       74.78     20.90 o
  -7   2   6      826.54      826.01     55.65 o
  -6   2   6      567.69      600.97     41.47 o
  -5   2   6     3055.20     3275.51     68.74 o
  -4   2   6      692.71      778.37     34.60 o
  -3   2   6      475.52      639.54     30.85 o
  -2   2   6     5664.59     6166.58     83.45 o
  -1   2   6     2456.79     2575.21     47.41 o
   0   2   6       25.26       37.49      7.80 o
   1   2   6     4979.11     4698.33     55.89 o
   2   2   6      389.89      363.37     19.57 o
   3   2   6     2106.59     1867.63     33.40 o
   4   2   6        7.88       35.29      8.35 o
   5   2   6     1709.56     1760.95     79.87 o
   6   2   6       28.05       28.78      7.87 o
   7   2   6     1691.58     1707.59     44.69 o
   8   2   6      278.82      308.41     26.15 o
   9   2   6       64.76       57.96     18.57 o
  10   2   6        3.96       15.82     16.74 o
 -10   3   6       89.96       66.50     53.05 o
  -9   3   6        6.62      105.24     34.74 o
  -8   3   6       45.23       52.33     20.47 o
  -7   3   6       40.78       31.70     19.75 o
  -6   3   6      319.90      347.51     33.30 o
  -5   3   6     1165.16     1284.67     43.98 o
  -4   3   6       44.13       43.98     13.87 o
  -3   3   6      745.40      778.53     32.29 o
  -2   3   6     3016.52     3345.31     58.46 o
  -1   3   6     2529.61     2655.58     48.34 o
   0   3   6      232.66      285.41     17.73 o
   1   3   6     1340.91     1292.04     25.14 o
   2   3   6       70.26       91.88      7.51 o
   3   3   6       81.55      122.34     14.35 o
   4   3   6      257.82      282.50     17.58 o
   5   3   6     1911.96     1879.45     73.95 o
   6   3   6      146.90      169.91     17.19 o
   7   3   6     1410.54     1353.10     39.33 o
   8   3   6        1.52        2.71     10.20 o
   9   3   6      124.01      132.20     22.21 o
  10   3   6      269.80      324.94     38.96 o
 -10   4   6        0.83       -2.58     52.48 o
  -9   4   6      100.89       88.32     35.60 o
  -8   4   6      357.24      294.27     37.06 o
  -7   4   6      323.47      281.13     35.39 o
  -6   4   6      247.09      234.94     27.94 o
  -5   4   6      202.53      235.79     24.34 o
  -4   4   6       16.40       24.27     10.46 o
  -3   4   6       54.63       54.85     13.70 o
  -2   4   6       33.21       76.28     13.38 o
  -1   4   6       30.83       46.92     11.73 o
   0   4   6       38.40       51.25      9.62 o
   1   4   6      664.65      651.63     18.15 o
   2   4   6       89.50       98.33     10.31 o
   3   4   6      242.58      294.96     16.87 o
   4   4   6       36.55       57.81      9.44 o
   5   4   6       17.11       68.00     33.99 o
   6   4   6       20.26       25.65     11.15 o
   7   4   6        1.84       19.59     12.41 o
   8   4   6       65.07       54.32     14.17 o
   9   4   6       24.42       21.99     14.77 o
  10   4   6      187.98      200.82     31.38 o
 -10   5   6       73.72       87.23     59.37 o
  -9   5   6       11.25       21.26     26.97 o
  -8   5   6       81.31       84.04     23.32 o
  -7   5   6       24.81       32.57     26.29 o
  -6   5   6      115.45      153.54     24.19 o
  -5   5   6     1565.81     1578.18     44.17 o
  -4   5   6       28.70       17.06     10.72 o
  -3   5   6       88.92       89.04     17.96 o
  -2   5   6      214.58      218.48     19.23 o
  -1   5   6     3452.95     3525.92     56.97 o
   0   5   6     2044.16     2096.76     40.85 o
   1   5   6      278.77      317.29     14.02 o
   2   5   6      874.27      916.93     25.98 o
   3   5   6     1435.29     1407.37     49.33 o
   4   5   6      533.11      532.73     23.97 o
   5   5   6       48.37       75.53     22.66 o
   6   5   6       60.78       54.02     14.34 o
   7   5   6      372.46      438.87     32.97 o
   8   5   6        2.50        8.25     10.06 o
   9   5   6        0.62        7.78     15.11 o
  10   5   6       20.77       43.60     23.73 o
 -10   6   6      151.46      122.71     63.11 o
  -9   6   6      243.89      232.67     47.81 o
  -8   6   6      153.39      186.79     36.66 o
  -7   6   6      216.89      221.08     32.19 o
  -6   6   6      253.49      253.33     29.34 o
  -5   6   6      677.99      828.32     34.74 o
  -4   6   6       77.49       87.20     18.75 o
  -3   6   6      146.79      170.75     19.16 o
  -2   6   6      328.01      402.69     25.26 o
  -1   6   6       58.63       70.37     12.08 o
   0   6   6      500.12      492.37     22.04 o
   1   6   6       67.35      124.31     10.31 o
   2   6   6      349.64      398.84     19.89 o
   3   6   6     3339.37     3178.99     51.19 o
   4   6   6      123.53      122.19     14.83 o
   5   6   6     1204.93     1124.02     36.79 o
   6   6   6        0.03        3.25      9.43 o
   7   6   6      794.77      845.72     41.52 o
   8   6   6       41.20       24.18     13.43 o
   9   6   6       24.79       22.94     27.97 o
  10   6   6        5.54        3.99     15.07 o
 -10   7   6        1.38       47.77     52.74 o
  -9   7   6       89.49      131.40     35.56 o
  -8   7   6      202.26      157.58     27.44 o
  -7   7   6        5.35       30.48     18.54 o
  -6   7   6       56.34       53.62     25.18 o
  -5   7   6     1295.43     1380.19     41.68 o
  -4   7   6        0.66        1.56     12.45 o
  -3   7   6      592.21      606.85     26.26 o
  -2   7   6       14.47        5.10      9.07 o
  -1   7   6     2040.81     1948.00     41.55 o
   0   7   6     3675.24     3800.05     57.40 o
   1   7   6     1929.34     2153.79     33.33 o
   2   7   6        0.61        8.44      6.70 o
   3   7   6      602.61      672.74     29.54 o
   4   7   6      144.66      188.94     17.31 o
   5   7   6      469.52      497.86     27.71 o
   6   7   6      363.06      379.71     27.87 o
   7   7   6      309.93      440.10     34.96 o
   8   7   6        6.00        7.63     13.83 o
   9   7   6      684.79      648.76     37.66 o
  10   7   6        0.01       13.59     15.15 o
 -10   8   6      111.61       90.13     60.17 o
  -9   8   6      231.48      257.56     47.02 o
  -8   8   6       23.44       49.96     19.67 o
  -7   8   6       16.54        5.94     16.95 o
  -6   8   6       77.50       80.91     20.13 o
  -5   8   6       86.50       70.64     16.79 o
  -4   8   6        0.61        1.43      8.64 o
  -3   8   6      103.51       90.19     13.38 o
  -2   8   6      112.50      134.03     15.82 o
  -1   8   6      739.01      717.98     26.43 o
   0   8   6      476.33      578.43     21.43 o
   1   8   6      344.94      337.32     15.12 o
   2   8   6        2.91        2.35      6.77 o
   3   8   6      769.92      787.26     26.72 o
   4   8   6        6.44       10.02      6.89 o
   5   8   6      106.86      127.58     15.01 o
   6   8   6      846.59      814.51     33.64 o
   7   8   6      510.52      606.28     39.49 o
   8   8   6      276.46      365.72     35.56 o
   9   8   6        2.66       -5.24     22.66 o
  10   8   6      276.97      358.43     89.82 o
 -10   9   6        0.95       86.80     57.41 o
  -9   9   6      283.97      322.68     52.07 o
  -8   9   6        7.17       37.97     19.96 o
  -7   9   6       16.21       30.85     18.41 o
  -6   9   6      194.52      224.17     27.59 o
  -5   9   6      105.11       98.20     18.97 o
  -4   9   6        0.59       21.06      9.80 o
  -3   9   6      993.00      966.50     32.56 o
  -2   9   6       10.95       26.79     10.39 o
  -1   9   6      606.92      565.96     27.00 o
   0   9   6      417.74      423.76     19.15 o
   1   9   6      734.74      710.03     20.21 o
   2   9   6     1412.39     1467.46     29.76 o
   3   9   6       79.97       96.21     12.48 o
   4   9   6      470.22      450.94     24.37 o
   5   9   6       99.56      107.04     16.21 o
   6   9   6       89.18      134.12     32.30 o
   7   9   6      157.17      171.04     23.66 o
   8   9   6      282.64      308.71     32.64 o
   9   9   6      179.15      178.42     74.81 o
  10   9   6       40.61      175.21     93.53 o
 -10  10   6       19.52      111.02     71.06 o
  -9  10   6      696.64      715.78     70.29 o
  -8  10   6       98.72      128.95     36.90 o
  -7  10   6     1409.09     1339.67     59.39 o
  -6  10   6      203.14      258.33     29.12 o
  -5  10   6      838.89      792.17     36.44 o
  -4  10   6       60.64       31.71     12.77 o
  -3  10   6      169.39      193.79     20.29 o
  -2  10   6        5.06       16.46      9.51 o
  -1  10   6     1423.47     1402.38     35.93 o
   0  10   6      323.85      323.28     18.20 o
   1  10   6     3041.35     2970.88     41.61 o
   2  10   6       16.99       18.38      6.97 o
   3  10   6     4172.03     3920.14     59.20 o
   4  10   6     1282.26     1277.97     34.64 o
   5  10   6     3371.19     3068.93     56.29 o
   6  10   6      133.92      155.20     19.57 o
   7  10   6      267.65      335.60     29.17 o
   8  10   6       57.03       63.65     33.42 o
   9  10   6      220.61      190.33     64.25 o
  10  10   6       20.10      -14.01     54.80 o
 -10  11   6        1.64      -27.71     41.59 o
  -9  11   6        1.01      108.57     53.52 o
  -8  11   6        0.04       47.92     19.38 o
  -7  11   6       96.89      133.50     25.54 o
  -6  11   6        2.87       38.91     17.23 o
  -5  11   6      684.00      701.46     34.32 o
  -4  11   6      630.22      641.66     29.76 o
  -3  11   6     4827.34     4624.75     75.06 o
  -2  11   6      183.86      178.81     18.49 o
  -1  11   6     1574.07     1454.65     36.70 o
   0  11   6      174.53      174.09     16.01 o
   1  11   6     2127.03     2073.98     34.50 o
   2  11   6      249.89      234.67     12.73 o
   3  11   6      119.55      179.31     17.62 o
   4  11   6      224.21      192.17     17.90 o
   5  11   6      171.37      208.51     21.34 o
   6  11   6      125.05      106.95     16.89 o
   7  11   6      223.78      282.06     31.20 o
   8  11   6      107.11       59.54     24.74 o
   9  11   6      120.45      116.85     39.57 o
 -10  12   6      240.05      342.20    112.08 o
  -9  12   6        6.15       94.05     34.38 o
  -8  12   6       16.19       70.46     29.97 o
  -7  12   6        0.97       54.84     18.61 o
  -6  12   6      208.31      228.64     27.69 o
  -5  12   6      373.32      418.75     33.58 o
  -4  12   6      669.33      718.84     34.80 o
  -3  12   6       23.90       12.90     11.42 o
  -2  12   6      399.66      508.50     27.04 o
  -1  12   6       27.28       16.62      9.97 o
   0  12   6       38.98       22.83      8.51 o
   1  12   6      829.32      746.03     22.07 o
   2  12   6       20.90       14.87      6.37 o
   3  12   6       28.88       33.14      9.37 o
   4  12   6      769.09      734.33     29.05 o
   5  12   6      124.52      137.97     16.93 o
   6  12   6       27.65        7.41     10.79 o
   7  12   6      113.83      133.51     27.64 o
   8  12   6      131.32      150.43     40.98 o
   9  12   6       11.48       17.61     28.99 o
 -10  13   6       29.42      125.84     78.83 o
  -9  13   6        0.59      110.92     34.31 o
  -8  13   6       96.40      109.47     24.58 o
  -7  13   6       24.75       70.61     25.29 o
  -6  13   6      126.56      144.62     24.35 o
  -5  13   6       36.71       30.10     16.11 o
  -4  13   6     1410.17     1498.90     54.48 o
  -3  13   6       41.33       39.43     12.41 o
  -2  13   6      212.16      195.76     22.71 o
  -1  13   6      133.34      159.28     18.34 o
   0  13   6      131.44      170.14     18.21 o
   1  13   6       37.04       45.60      7.87 o
   2  13   6       29.86       20.41      7.10 o
   3  13   6      172.57      188.32     14.14 o
   4  13   6        0.70       12.37      9.02 o
   5  13   6       40.66       33.02     11.40 o
   6  13   6       67.35       19.34     16.26 o
   7  13   6       42.29       63.29     21.03 o
   8  13   6       20.98       -1.03     41.52 o
   9  13   6        2.07       34.23     26.00 o
  -9  14   6      293.46      314.06    108.33 o
  -8  14   6      439.41      443.53     48.00 o
  -7  14   6       74.86       52.02     58.17 o
  -6  14   6      353.62      398.64     37.04 o
  -5  14   6        1.92       39.28     16.06 o
  -4  14   6        4.60       12.40     13.49 o
  -3  14   6     2091.63     2120.33    105.33 o
  -2  14   6      538.38      552.73     31.80 o
  -1  14   6       21.84       -0.62     10.86 o
   0  14   6       35.59       58.62     12.73 o
   1  14   6      161.78      137.56     13.47 o
   2  14   6     1012.40     1015.40     26.06 o
   3  14   6     1373.79     1263.91     26.41 o
   4  14   6     2589.50     2261.81     45.98 o
   5  14   6      210.16      274.42     29.61 o
   6  14   6      433.14      406.98     46.23 o
   7  14   6      205.67      280.41     40.87 o
   8  14   6       51.04       45.71     30.57 o
   9  14   6      288.63      486.63    223.54 o
  -9  15   6       39.12      164.97     80.83 o
  -8  15   6       28.36      115.48     24.14 o
  -7  15   6      125.41      136.54     60.95 o
  -6  15   6       80.17       75.90     22.64 o
  -5  15   6      995.01      939.50     48.86 o
  -4  15   6      557.93      540.87     40.41 o
  -3  15   6     1397.92     1452.98     46.25 o
  -2  15   6        1.46      -12.21     12.21 o
  -1  15   6      352.28      310.55     25.02 o
   0  15   6       12.23        0.47      8.88 o
   1  15   6      711.56      726.45     33.82 o
   2  15   6       38.96       27.94     10.21 o
   3  15   6       78.03       83.04     14.66 o
   4  15   6      262.67      286.90     27.95 o
   5  15   6      373.51      354.45     32.62 o
   6  15   6      113.16      157.16     38.83 o
   7  15   6      568.65      576.82     58.16 o
   8  15   6      104.74      308.41    109.27 o
   9  15   6      315.04      300.18     74.64 o
  -9  16   6       18.24      214.78     85.03 o
  -8  16   6        9.33       56.89     38.97 o
  -7  16   6       87.46      157.75     26.57 o
  -6  16   6        2.70       26.61     16.06 o
  -5  16   6      176.59      218.72     27.22 o
  -4  16   6      114.54      127.11     21.84 o
  -3  16   6       16.55       25.07     13.31 o
  -2  16   6      743.61      771.00     33.99 o
  -1  16   6        1.62       25.69     11.68 o
   0  16   6       57.93       85.30     14.62 o
   1  16   6      563.12      568.30     28.55 o
   2  16   6       19.54       23.15     11.69 o
   3  16   6       85.15       73.48     12.18 o
   4  16   6      136.78      109.88     12.03 o
   5  16   6     1087.75      961.05     47.31 o
   6  16   6      135.45       86.39     34.27 o
   7  16   6       12.37        8.15     17.71 o
   8  16   6      145.73      191.16     52.13 o
   9  16   6       21.48        9.71     32.91 o
  -8  17   6       90.54      155.94     40.48 o
  -7  17   6      156.45      299.70    101.25 o
  -6  17   6      276.90      265.63     30.45 o
  -5  17   6       98.41      119.88     39.53 o
  -4  17   6       46.37       74.98     18.85 o
  -3  17   6      218.35      286.81     26.16 o
  -2  17   6       36.30       27.21     18.83 o
  -1  17   6      284.77      281.53     26.60 o
   0  17   6      998.48      975.32     35.70 o
   1  17   6       13.47        8.21     10.41 o
   2  17   6       10.65        9.65      9.41 o
   3  17   6      325.09      297.35     24.02 o
   4  17   6       22.21        1.84      9.82 o
   5  17   6        8.24       23.31     14.75 o
   6  17   6      214.12      219.60     46.58 o
   7  17   6        1.78      -13.59     17.64 o
   8  17   6      340.67      424.35     81.10 o
   9  17   6      996.75     1250.01    175.04 o
  -9  18   6      747.21      649.26    148.36 o
  -8  18   6       36.34      164.65     77.40 o
  -7  18   6     2632.51     2493.72    119.45 o
  -6  18   6       26.57       55.23     15.85 o
  -5  18   6      600.06      626.84     42.19 o
  -4  18   6       81.35      116.32     33.58 o
  -3  18   6       44.78       53.70     31.45 o
  -2  18   6       18.25       -4.36     15.60 o
  -1  18   6      203.93      192.68     22.46 o
   0  18   6     1288.24     1232.47     52.06 o
   1  18   6     5705.83     5352.20    114.03 o
   2  18   6     1261.86     1109.20     38.32 o
   3  18   6        2.50       10.50     12.08 o
   4  18   6      282.79      217.57     21.61 o
   5  18   6      462.31      532.93     40.62 o
   6  18   6      136.04      165.85     29.44 o
   7  18   6       38.44       50.28     21.45 o
   8  18   6        0.88        7.24     32.60 o
   9  18   6       12.31        1.19     52.01 o
  -9  19   6        2.44       41.70     75.94 o
  -8  19   6       49.86      354.85     96.37 o
  -7  19   6        1.59       19.95     62.56 o
  -6  19   6       98.31       84.96     27.89 o
  -5  19   6      155.54      135.12     23.09 o
  -4  19   6      504.07      562.50     38.23 o
  -3  19   6     1912.70     1894.03     57.52 o
  -2  19   6        6.82       35.53     13.16 o
  -1  19   6      851.12      760.01     42.11 o
   0  19   6      395.68      406.02     31.70 o
   1  19   6     1067.07     1026.04     45.06 o
   2  19   6      625.76      618.72     33.82 o
   3  19   6       25.87       21.04     11.37 o
   4  19   6      139.86      132.62     18.99 o
   5  19   6       17.89       16.44     26.86 o
   6  19   6        1.28       22.54     16.63 o
   7  19   6      373.72      483.73     79.87 o
   8  19   6       61.83       58.27     39.45 o
  -9  20   6      360.32      164.50    104.19 o
  -8  20   6       30.69      178.65     80.68 o
  -7  20   6     4041.89     3937.83    299.43 o
  -6  20   6      208.19       86.24     62.95 o
  -5  20   6      420.23      347.96     49.82 o
  -4  20   6        3.50       41.14     16.20 o
  -3  20   6       59.62       73.78     18.73 o
  -2  20   6        0.00       14.79     18.10 o
  -1  20   6     2076.11     2080.32     66.31 o
   0  20   6       85.42       89.09     19.06 o
   1  20   6     1259.05     1280.88     48.79 o
   2  20   6      218.88      245.66     23.61 o
   3  20   6       39.85       28.54     12.80 o
   4  20   6      214.98      197.18     22.21 o
   5  20   6       33.08       49.99     31.95 o
   6  20   6      483.78      530.87     31.92 o
   7  20   6       44.83       22.98     35.29 o
   8  20   6      268.16      378.61    156.71 o
  -8  21   6       51.90      -24.95     74.39 o
  -7  21   6     1503.38     1501.40     94.99 o
  -6  21   6      628.61      762.63     66.94 o
  -5  21   6      365.79      379.27     44.57 o
  -4  21   6       70.20       92.72     44.94 o
  -3  21   6       69.14       86.83     32.08 o
  -2  21   6      147.49      142.26     29.08 o
  -1  21   6     3583.52     3611.07     95.77 o
   0  21   6      260.08      272.50     33.63 o
   1  21   6      768.31      770.34     50.03 o
   2  21   6       42.72       27.45     12.24 o
   3  21   6      547.76      520.62     42.86 o
   4  21   6       45.61       52.96     14.73 o
   5  21   6      149.73      215.01     40.70 o
   6  21   6      155.26      166.84     21.93 o
   7  21   6       28.40       97.91     78.37 o
   8  21   6        0.15       53.82    129.22 o
  -8  22   6      162.72      215.98    110.14 o
  -7  22   6      203.04      508.26    122.86 o
  -6  22   6      603.78      740.80    142.21 o
  -5  22   6      328.15      292.29     65.25 o
  -4  22   6      229.46      202.22    115.22 o
  -3  22   6       44.68       42.17     38.53 o
  -2  22   6       63.36       55.38     37.04 o
  -1  22   6      849.24      827.36     74.50 o
   0  22   6      967.41      934.94     44.31 o
   1  22   6       49.00       43.32     19.83 o
   2  22   6      193.64      201.37     23.42 o
   3  22   6     1598.98     1688.00     57.13 o
   4  22   6       75.38       88.77     35.35 o
   5  22   6      465.24      534.78     33.50 o
   6  22   6      241.86      292.42     28.57 o
   7  22   6      179.07      344.01     67.63 o
   8  22   6      479.56      728.83    103.10 o
  -8  23   6       15.82       20.98     90.88 o
  -7  23   6        5.56      134.59     82.58 o
  -6  23   6        6.11      142.73     85.19 o
  -5  23   6      171.64      131.47     44.31 o
  -4  23   6      610.82      573.47     78.20 o
  -3  23   6      165.04      190.68     74.14 o
  -2  23   6     3405.54     3278.90    285.83 o
  -1  23   6       31.07       63.29     45.67 o
   0  23   6       27.65       44.09     16.27 o
   1  23   6      264.43      307.10     31.82 o
   2  23   6      338.97      328.26     29.06 o
   3  23   6        8.67       41.82     14.53 o
   4  23   6        0.49       15.14     12.37 o
   5  23   6      359.48      417.91     34.23 o
   6  23   6      129.23      155.81     22.62 o
   7  23   6      382.08      553.02     55.22 o
   8  23   6      864.94     1350.60    240.44 o
  -8  24   6      249.94      407.73    120.19 o
  -6  24   6        0.05      -25.95     63.92 o
  -5  24   6        8.11       20.14     34.78 o
  -4  24   6      423.45      364.09     66.25 o
  -3  24   6       55.55       32.53     58.34 o
  -2  24   6      361.09      440.76     64.58 o
  -1  24   6      170.15      171.88     47.20 o
   0  24   6       32.68        8.95     19.30 o
   1  24   6      864.28      809.22     45.70 o
   2  24   6       17.54       20.28     13.62 o
   3  24   6        0.45       -7.13     18.10 o
   4  24   6      360.45      446.51     34.43 o
   5  24   6      291.94      387.45     58.44 o
   6  24   6       18.27       18.91     20.43 o
   7  24   6       55.21      158.30    156.46 o
  -6  25   6      925.75      849.48    155.01 o
  -5  25   6      179.32      115.23     50.14 o
  -4  25   6      423.96      298.87     60.36 o
  -3  25   6       42.01       17.06     30.90 o
  -2  25   6      282.44      182.94     45.10 o
  -1  25   6        1.57        3.18     22.67 o
   0  25   6       37.72       18.81     25.69 o
   1  25   6        1.20       31.23     18.62 o
   2  25   6        4.92        7.08     13.19 o
   3  25   6        0.05       18.17     12.67 o
   4  25   6      359.93      412.61     39.89 o
   5  25   6        9.70       10.52     17.83 o
   6  25   6       12.53       24.93     21.28 o
   7  25   6        2.19       94.88    113.12 o
  -7  26   6      384.21      449.81    123.81 o
  -6  26   6       98.86      385.61    103.08 o
  -5  26   6        2.69       95.30     61.01 o
  -4  26   6       31.67      -22.70     75.13 o
  -3  26   6        6.80      -20.91     76.04 o
  -2  26   6        5.13        3.91     23.89 o
  -1  26   6      158.66      102.23     39.36 o
   0  26   6       75.03       60.85     30.35 o
   1  26   6      249.39      278.67     54.38 o
   2  26   6        0.76       22.44     16.06 o
   3  26   6      500.82      536.71     51.60 o
   4  26   6     1568.18     1710.11     71.64 o
   5  26   6      583.28      684.03     52.98 o
   6  26   6       97.91      160.71     86.22 o
   7  26   6       57.11       84.91     25.54 o
  -7  27   6        0.27       82.26     64.14 o
  -5  27   6      874.27      975.08    129.13 o
  -4  27   6      787.89      789.13    177.68 o
  -3  27   6      797.54      752.14     87.17 o
  -2  27   6       20.28       31.55     27.97 o
  -1  27   6      711.99      775.81     82.99 o
   0  27   6       56.21       63.38     40.41 o
   1  27   6      126.01      114.06     34.34 o
   2  27   6        6.89       10.20     33.72 o
   3  27   6      317.08      390.40     46.84 o
   4  27   6       22.31       35.12     21.13 o
   5  27   6        3.14       71.13     99.14 o
   6  27   6       40.86       58.18     23.00 o
  -5  28   6       43.47        6.15     33.55 o
  -4  28   6       52.34      218.49    179.86 o
  -3  28   6       11.29       -7.53     27.13 o
  -2  28   6      112.18       92.01     37.70 o
  -1  28   6       19.21       75.16     81.44 o
   0  28   6       20.98       16.22     26.33 o
   1  28   6      154.44      174.57     40.41 o
   2  28   6        6.47      180.23     71.28 o
   3  28   6      450.88      671.26     97.66 o
   4  28   6        3.54        3.10     20.40 o
   5  28   6      424.97      508.80     99.79 o
   6  28   6      519.28      718.91     97.58 o
  -6  29   6       19.59      -57.22     66.89 o
  -5  29   6       24.00       95.68     92.73 o
  -4  29   6       22.97       84.88     64.04 o
  -3  29   6        0.70      -33.01     59.40 o
  -2  29   6       18.28       24.39     36.24 o
  -1  29   6        3.05      -23.38     23.38 o
   0  29   6        2.78       -5.00     22.70 o
   1  29   6       29.64       10.54     48.28 o
   2  29   6        8.84        7.52     22.25 o
   3  29   6        2.32      258.34     71.54 o
   4  29   6      107.91       89.39     30.93 o
   5  29   6       55.27       55.51     26.91 o
   6  29   6       25.34       22.85     21.31 o
  -6  30   6      147.68       23.32    103.04 o
  -5  30   6      175.00      257.83     94.09 o
  -4  30   6        0.00       20.70     35.90 o
  -3  30   6       40.49       22.35     36.37 o
  -2  30   6        2.67      -27.54     27.54 o
  -1  30   6       40.55       30.10     45.90 o
   0  30   6       93.94       85.95     41.28 o
   1  30   6      372.14      244.17     59.20 o
   2  30   6      305.36      359.93     68.61 o
   3  30   6      453.18      406.30     69.67 o
   4  30   6      321.88      345.74     64.75 o
   5  30   6      198.53      232.81     83.74 o
  -4  31   6      221.20      159.88     70.23 o
  -3  31   6      565.05      549.22    107.21 o
  -2  31   6      371.58      319.94     80.89 o
  -1  31   6      353.84      409.26     85.25 o
   0  31   6      204.70      119.92     49.03 o
   1  31   6      335.95      337.82     71.46 o
   2  31   6        3.35        5.21     27.52 o
   3  31   6      184.26      135.68     44.57 o
   4  31   6       39.99       32.69     31.00 o
   5  31   6       36.39        3.31     26.83 o
  -4  32   6       49.16       19.72     50.54 o
  -3  32   6        5.33        6.53     38.67 o
  -2  32   6       64.59       50.01     45.35 o
  -1  32   6        3.72      -24.93     32.04 o
   0  32   6       66.61       27.95     35.51 o
   1  32   6       17.34        7.07     29.70 o
   2  32   6      169.34       84.80     39.78 o
   3  32   6      178.89      144.84     46.25 o
   4  32   6      281.17      301.97     63.12 o
  -4  33   6        1.78       17.06     46.55 o
  -3  33   6        3.22        9.20     39.76 o
  -2  33   6        1.86       -6.68     33.30 o
  -1  33   6        1.54        1.08     33.53 o
   0  33   6       55.39      111.62     48.97 o
   1  33   6      314.43      372.99     76.24 o
   2  33   6      135.34      166.28     53.13 o
   3  33   6      113.15      171.66     50.41 o
   4  33   6       28.89       29.20     31.19 o
  -3  34   6       97.07       49.02     51.29 o
  -2  34   6       13.77       -5.51     37.62 o
  -1  34   6       37.45       52.98     43.55 o
   0  34   6       80.74       58.38     43.47 o
   1  34   6      126.98      162.98     57.33 o
   2  34   6     1472.54     1584.89    124.99 o
   3  34   6       11.95        3.45     28.97 o
  -2  35   6      268.29      345.67     90.59 o
  -1  35   6       57.50       67.36     45.94 o
   0  35   6      402.79      466.56     89.24 o
   1  35   6       26.85       37.87     39.19 o
   2  35   6      128.60      117.08     47.68 o
  -1  36   6        0.02       29.00     45.28 o
   0  36   6      104.66      115.18     55.12 o
  -9   0   7        2.39       43.07     69.31 o
  -7   0   7      108.29      160.91     40.19 o
  -5   0   7    10985.38    12010.84    214.98 o
  -3   0   7     1408.07     1490.26     62.03 o
  -1   0   7     2669.17     2712.63     74.70 o
   1   0   7     4777.92     4724.31     78.38 o
   3   0   7     3133.66     2985.79     51.18 o
   5   0   7     1678.64     2223.21    129.60 o
   7   0   7       79.47       78.30     17.30 o
   9   0   7      938.48      945.48    179.48 o
 -10   1   7      271.91      166.47     70.73 o
  -9   1   7        2.61        9.78     49.10 o
  -8   1   7      127.76      139.85     30.81 o
  -7   1   7      219.83      236.34     34.29 o
  -6   1   7      382.68      369.48     35.64 o
  -5   1   7       36.05       93.87     20.76 o
  -4   1   7        0.67       25.36     14.95 o
  -3   1   7      842.55      952.00     38.51 o
  -2   1   7       58.96       54.07     12.99 o
  -1   1   7      121.54      117.04     14.95 o
   0   1   7      125.84      132.56     15.03 o
   1   1   7       27.17       31.56      7.06 o
   2   1   7        4.08        2.10      5.69 o
   3   1   7     1344.29     1393.84     35.91 o
   4   1   7       14.56       21.78      6.41 o
   5   1   7     7248.05     7128.62    110.43 o
   6   1   7      612.36      616.51     24.63 o
   7   1   7      430.50      424.27     23.55 o
   8   1   7       52.87       47.73     13.84 o
   9   1   7      192.24      214.29     28.43 o
  10   1   7       20.79       34.36     24.66 o
 -10   2   7        4.10       68.53     58.99 o
  -9   2   7       10.92       61.78     53.74 o
  -8   2   7      210.08      206.37     34.37 o
  -7   2   7       22.76       26.00     19.44 o
  -6   2   7      589.90      678.70     43.30 o
  -5   2   7     6318.33     6806.09    107.27 o
  -4   2   7        1.26       35.65     17.41 o
  -3   2   7       55.87       78.40     15.93 o
  -2   2   7     1154.40     1378.87     40.48 o
  -1   2   7      236.10      268.78     21.66 o
   0   2   7      444.84      506.85     23.98 o
   1   2   7      305.17      312.07     15.85 o
   2   2   7       71.64       78.24      7.99 o
   3   2   7      738.50      784.37     23.40 o
   4   2   7      383.80      401.21     19.30 o
   5   2   7     2707.87     2605.45    121.97 o
   6   2   7      380.16      331.25     23.13 o
   7   2   7       48.66       53.22     14.42 o
   8   2   7       29.81       23.48     12.60 o
   9   2   7       19.93       39.97     16.04 o
  10   2   7      177.55      185.67     28.11 o
 -10   3   7      241.71      265.53     80.77 o
  -9   3   7      378.51      322.19     78.79 o
  -8   3   7      308.98      280.47     38.58 o
  -7   3   7      101.72      107.47     27.10 o
  -6   3   7        0.14       13.24     16.47 o
  -5   3   7     1079.02     1138.13     43.54 o
  -4   3   7      683.51      716.30     44.86 o
  -3   3   7      275.84      328.35     26.29 o
  -2   3   7      239.88      265.39     22.38 o
  -1   3   7       13.90       22.67      9.54 o
   0   3   7     1092.83     1044.31     31.48 o
   1   3   7       91.59       80.18     10.13 o
   2   3   7      343.89      320.05     16.23 o
   3   3   7     1239.61     1267.59     29.70 o
   4   3   7      570.45      600.96     27.55 o
   5   3   7       35.13       50.20     25.08 o
   6   3   7      287.34      272.27     22.77 o
   7   3   7      285.24      292.14     25.23 o
   8   3   7      347.42      391.75     33.01 o
   9   3   7      222.80      219.23     40.01 o
 -10   4   7      619.57      536.38    103.04 o
  -9   4   7      428.69      427.21     87.64 o
  -8   4   7       16.84       69.01     24.61 o
  -7   4   7      389.80      379.07     41.50 o
  -6   4   7      197.39      205.09     27.11 o
  -5   4   7      205.58      209.20     24.15 o
  -4   4   7      113.08      150.69     20.68 o
  -3   4   7       75.34       67.28     16.97 o
  -2   4   7       30.53       20.14     10.32 o
  -1   4   7       30.71       32.96      9.83 o
   0   4   7      758.05      821.07     25.41 o
   1   4   7     2616.23     2425.04     40.49 o
   2   4   7      507.45      503.48     28.49 o
   3   4   7      794.31      740.46     26.66 o
   4   4   7      727.63      696.31     36.76 o
   5   4   7      239.43      280.62     22.15 o
   6   4   7       20.73       45.37     11.37 o
   7   4   7       95.28       74.65     15.71 o
   8   4   7      691.00      727.07     41.38 o
   9   4   7        7.08       12.10     22.00 o
 -10   5   7        0.46       40.08     56.19 o
  -9   5   7       12.27       41.59     50.84 o
  -8   5   7      178.72      158.20     31.31 o
  -7   5   7      180.21      246.67     35.23 o
  -6   5   7        0.57      -16.82     17.30 o
  -5   5   7      109.15      133.44     21.54 o
  -4   5   7      350.88      397.58     32.21 o
  -3   5   7      944.83      932.89     36.13 o
  -2   5   7       10.70       -1.51      9.45 o
  -1   5   7      151.70      198.30     18.92 o
   0   5   7        0.18        4.49      6.49 o
   1   5   7       47.01       65.46      9.31 o
   2   5   7     2685.07     2657.56     37.66 o
   3   5   7        0.63        3.11      6.88 o
   4   5   7       36.22       61.11     13.76 o
   5   5   7       10.52        4.95      9.23 o
   6   5   7      101.71      103.34     16.47 o
   7   5   7      430.41      484.54     31.88 o
   8   5   7        0.17       25.70     14.45 o
   9   5   7      389.89      580.07     62.40 o
 -10   6   7        0.86       10.15     51.07 o
  -9   6   7       51.65        3.65     47.89 o
  -8   6   7      695.08      713.33     58.50 o
  -7   6   7        2.44       31.08     19.66 o
  -6   6   7       39.95       63.36     19.55 o
  -5   6   7        1.13      -11.66     11.66 o
  -4   6   7       88.13       71.52     19.85 o
  -3   6   7       76.79       72.73     16.56 o
  -2   6   7     1580.75     1671.06     43.79 o
  -1   6   7      691.28      769.96     30.89 o
   0   6   7      103.83      144.83     13.88 o
   1   6   7      287.06      319.70     16.83 o
   2   6   7     1013.49     1068.12     33.42 o
   3   6   7       41.56       47.35     10.79 o
   4   6   7      422.83      442.51     25.10 o
   5   6   7      154.76      157.02     17.48 o
   6   6   7      328.54      392.86     27.78 o
   7   6   7      228.25      273.81     25.13 o
   8   6   7       10.91       25.00     14.81 o
   9   6   7      218.72      262.01     45.54 o
 -10   7   7      149.73       76.34     64.29 o
  -9   7   7       37.98       75.16     56.88 o
  -8   7   7      267.25      216.08     34.96 o
  -7   7   7      921.42      898.59     54.61 o
  -6   7   7        5.02       -3.47     15.68 o
  -5   7   7      573.14      686.10     38.27 o
  -4   7   7        8.06        7.16     12.50 o
  -3   7   7      143.69      182.85     21.52 o
  -2   7   7       13.52       18.02     12.08 o
  -1   7   7     1521.93     1491.60     39.25 o
   0   7   7      734.18      715.69     24.24 o
   1   7   7     1985.86     2116.24     37.93 o
   2   7   7     2706.14     2605.72     42.42 o
   3   7   7      108.33      116.77     14.17 o
   4   7   7      952.89      916.26     35.57 o
   5   7   7     1611.73     1534.76     41.18 o
   6   7   7       60.79       48.95     13.11 o
   7   7   7       32.80       63.94     14.47 o
   8   7   7       62.68       59.74     19.49 o
   9   7   7        6.36        4.01     22.34 o
 -10   8   7      132.08      125.62     66.11 o
  -9   8   7      140.41      164.33     66.78 o
  -8   8   7      120.28      119.36     27.38 o
  -7   8   7      578.03      668.66     53.49 o
  -6   8   7        1.39       16.71     15.30 o
  -5   8   7        4.43       16.00     15.35 o
  -4   8   7      230.28      277.66     26.41 o
  -3   8   7      294.96      328.40     26.40 o
  -2   8   7       55.75       44.72     12.67 o
  -1   8   7     1361.47     1271.77     36.36 o
   0   8   7      497.25      535.29     22.21 o
   1   8   7     1608.98     1593.38     33.03 o
   2   8   7        3.74       20.78      8.37 o
   3   8   7     1318.15     1298.07     34.65 o
   4   8   7       28.63       38.82     11.18 o
   5   8   7      542.07      597.38     29.27 o
   6   8   7       99.05       94.42     15.52 o
   7   8   7       63.35       75.20     15.92 o
   8   8   7      448.76      534.42     42.00 o
   9   8   7       62.07       92.41     32.84 o
 -10   9   7      235.68      255.04     78.93 o
  -9   9   7      198.25      182.90     66.63 o
  -8   9   7      133.34      151.51     31.54 o
  -7   9   7      646.23      624.06     51.54 o
  -6   9   7       32.21       69.04     20.00 o
  -5   9   7     1656.96     1629.11     55.39 o
  -4   9   7        1.83        1.45     14.84 o
  -3   9   7      414.12      488.73     31.81 o
  -2   9   7        2.20       16.34      9.20 o
  -1   9   7       81.40       97.75     19.53 o
   0   9   7     1765.22     1825.98     47.20 o
   1   9   7      102.65      118.28     12.57 o
   2   9   7      129.91      140.35     10.76 o
   3   9   7      565.15      568.01     26.24 o
   4   9   7      158.72      159.50     17.70 o
   5   9   7     1288.62     1223.92     43.61 o
   6   9   7       67.63       47.68     12.90 o
   7   9   7      602.50      631.97     35.00 o
   8   9   7       18.22       45.64     28.14 o
   9   9   7      303.42      398.83     61.69 o
 -10  10   7       87.98      190.21    108.57 o
  -9  10   7       10.24      -10.23     45.65 o
  -8  10   7      109.04      102.13     28.36 o
  -7  10   7      104.05      149.35     27.53 o
  -6  10   7      338.23      393.33     35.58 o
  -5  10   7       49.50       61.45     20.03 o
  -4  10   7      396.86      419.36     30.64 o
  -3  10   7       16.92       20.73     14.59 o
  -2  10   7     1340.99     1335.26     40.13 o
  -1  10   7      125.53      117.91     15.78 o
   0  10   7       10.75        9.16      9.54 o
   1  10   7      427.35      453.20     25.87 o
   2  10   7        4.25        8.34      9.90 o
   3  10   7      518.77      530.68     31.52 o
   4  10   7      793.96      790.53     30.03 o
   5  10   7      195.93      188.58     21.77 o
   6  10   7       21.60        9.66     11.65 o
   7  10   7        0.68       34.66     14.42 o
   8  10   7      176.89      265.74     45.19 o
   9  10   7      175.54      273.48    102.22 o
  -9  11   7       99.17      133.74     87.28 o
  -8  11   7       51.08       45.16     23.79 o
  -7  11   7       49.71       87.76     22.76 o
  -6  11   7       12.43       41.10     17.78 o
  -5  11   7      377.94      375.40     33.97 o
  -4  11   7       88.26       87.88     18.26 o
  -3  11   7        4.36        9.20     10.34 o
  -2  11   7      215.61      227.27     21.77 o
  -1  11   7      121.33      166.61     18.22 o
   0  11   7      669.58      634.11     28.29 o
   1  11   7      371.30      402.00     19.49 o
   2  11   7      807.61      819.25     21.65 o
   3  11   7     1529.14     1452.05     41.44 o
   4  11   7        0.56        4.90      8.49 o
   5  11   7       39.91       26.12     12.36 o
   6  11   7      349.28      286.66     25.00 o
   7  11   7      432.90      536.58     58.43 o
   8  11   7       47.29       54.57     26.06 o
   9  11   7      250.06      223.15     51.23 o
  -9  12   7      166.40      289.06     92.86 o
  -8  12   7       86.19      140.92     50.36 o
  -7  12   7       19.40       74.92     24.66 o
  -6  12   7      572.85      558.69     44.64 o
  -5  12   7       70.94       95.83     21.34 o
  -4  12   7       37.14       70.32     21.98 o
  -3  12   7      394.92      406.14     31.78 o
  -2  12   7       17.55       22.03     18.17 o
  -1  12   7     1019.73     1004.43     37.22 o
   0  12   7     1238.57     1265.95     36.33 o
   1  12   7     2170.71     2052.36     39.50 o
   2  12   7      366.81      372.47     16.79 o
   3  12   7     1654.22     1504.49     52.62 o
   4  12   7     1079.52     1053.52     36.09 o
   5  12   7      268.43      257.61     23.24 o
   6  12   7        9.70       15.55     14.36 o
   7  12   7        3.83       19.04     24.11 o
   8  12   7        0.49       36.82     41.95 o
   9  12   7      149.27      172.23     46.49 o
  -9  13   7        2.87      -51.24     51.24 o
  -8  13   7       40.29      156.54     42.75 o
  -7  13   7      449.95      494.75     48.85 o
  -6  13   7      624.84      648.91     48.27 o
  -5  13   7      769.37      876.19     56.88 o
  -4  13   7      804.66      884.18     64.99 o
  -3  13   7       73.20       95.33     22.77 o
  -2  13   7      379.90      386.52     29.85 o
  -1  13   7     1230.16     1186.05     40.34 o
   0  13   7       15.77        2.08     10.48 o
   1  13   7       17.30       30.61     10.69 o
   2  13   7      814.45      756.28     22.92 o
   3  13   7       38.28       48.14     13.34 o
   4  13   7     2793.81     2659.41     52.17 o
   5  13   7     1193.94     1129.48     46.56 o
   6  13   7      279.05      256.57     30.44 o
   7  13   7      752.66      813.56     58.73 o
   8  13   7      385.39      467.85     70.45 o
   9  13   7      538.13      602.66    184.99 o
  -9  14   7       52.25      240.10     88.22 o
  -8  14   7        0.04       50.38     31.28 o
  -7  14   7       22.25      104.87     57.83 o
  -6  14   7      284.08      294.18     34.22 o
  -5  14   7        6.72       36.46     17.92 o
  -4  14   7     2239.40     2257.40     65.65 o
  -3  14   7       16.34       19.06     19.04 o
  -2  14   7        5.24       22.33     12.84 o
  -1  14   7        6.58       -8.82      8.82 o
   0  14   7       69.30       41.17     13.94 o
   1  14   7       12.21       12.22      8.66 o
   2  14   7        4.46        1.12      6.33 o
   3  14   7     1097.31     1038.97     50.11 o
   4  14   7       40.21       15.57     12.60 o
   5  14   7      102.61       63.11     16.23 o
   6  14   7      340.31      370.49     38.07 o
   7  14   7        0.16       21.62     16.98 o
   8  14   7       90.81      121.12     36.60 o
   9  14   7       39.97      182.91     74.62 o
  -9  15   7        2.56       13.96     67.27 o
  -8  15   7       30.66      116.05     76.79 o
  -7  15   7      171.45      198.54     33.25 o
  -6  15   7      284.47      251.04     31.91 o
  -5  15   7       10.68       57.91     25.94 o
  -4  15   7        0.71      -10.92     14.01 o
  -3  15   7     2450.07     2471.91     66.46 o
  -2  15   7       44.42       67.76     16.48 o
  -1  15   7      251.08      300.20     26.14 o
   0  15   7        1.38        1.89     15.21 o
   1  15   7      344.54      367.01     26.70 o
   2  15   7        9.83       -2.14      8.73 o
   3  15   7       13.32       16.57      8.71 o
   4  15   7      306.52      226.82     29.05 o
   5  15   7      163.26      164.31     26.41 o
   6  15   7       19.76       17.75     23.55 o
   7  15   7      362.25      494.91     57.17 o
   8  15   7      187.19      222.20     53.61 o
   9  15   7       79.55       85.43     43.53 o
  -9  16   7        4.96      182.12     87.28 o
  -8  16   7       81.83       45.85     72.56 o
  -7  16   7       36.80      109.28     25.57 o
  -6  16   7       11.63       -6.19     25.78 o
  -5  16   7      123.81      148.60     27.43 o
  -4  16   7        0.12       -2.38     13.95 o
  -3  16   7      133.32      157.45     25.88 o
  -2  16   7      307.03      332.64     32.68 o
  -1  16   7     1454.24     1429.41     67.82 o
   0  16   7        1.20       -3.05      9.69 o
   1  16   7     1280.56     1197.18     41.11 o
   2  16   7      874.21      789.44     32.19 o
   3  16   7       48.77       45.07      9.40 o
   4  16   7      179.21      173.83     26.60 o
   5  16   7       84.15       79.34     20.51 o
   6  16   7        5.27       52.76     41.51 o
   7  16   7       24.38       46.40     38.18 o
   8  16   7       71.51      171.86     75.88 o
  -9  17   7      276.27      687.82    145.51 o
  -8  17   7       77.59      193.48     85.74 o
  -7  17   7      145.75      223.83     67.58 o
  -6  17   7      147.10      184.31     31.76 o
  -5  17   7      496.18      567.86     43.89 o
  -4  17   7      103.36      111.40     22.37 o
  -3  17   7     1642.29     1581.32     50.77 o
  -2  17   7      165.99      206.78     24.14 o
  -1  17   7      125.32      135.85     19.27 o
   0  17   7     1011.05     1014.57     37.33 o
   1  17   7      427.81      461.25     33.25 o
   2  17   7       19.06       21.84     10.89 o
   3  17   7       19.00       17.00     11.15 o
   4  17   7       63.20       55.30     17.53 o
   5  17   7        1.50       15.35     30.62 o
   6  17   7      270.20      309.22     37.70 o
   7  17   7      608.40      736.25    100.16 o
   8  17   7      160.33      278.31     62.68 o
  -8  18   7        3.33       -0.18     43.97 o
  -7  18   7      213.44      190.33     43.29 o
  -6  18   7      171.85      184.59     51.53 o
  -5  18   7        9.91       48.77     17.94 o
  -4  18   7      161.09      159.74     25.44 o
  -3  18   7        2.19       32.63     16.72 o
  -2  18   7        0.74        4.75     11.54 o
  -1  18   7      214.15      192.85     30.16 o
   0  18   7      328.80      360.62     35.09 o
   1  18   7       44.53       29.98     13.81 o
   2  18   7      157.30      134.47     18.79 o
   3  18   7      838.77      793.06     34.46 o
   4  18   7       18.16       19.92     16.74 o
   5  18   7      432.74      379.22     52.54 o
   6  18   7      280.53      242.20     36.82 o
   7  18   7        8.07      261.80    106.79 o
   8  18   7      383.29      423.65     91.64 o
  -8  19   7      347.71      649.44    143.01 o
  -7  19   7      195.55       70.24    108.87 o
  -6  19   7      679.21      658.00     59.52 o
  -5  19   7      289.66      326.52     46.94 o
  -4  19   7      136.23      163.15     25.61 o
  -3  19   7       25.72       15.10     32.34 o
  -2  19   7     1807.21     1895.71     82.26 o
  -1  19   7       12.08      -12.57     12.57 o
   0  19   7     3256.18     3278.28     91.45 o
   1  19   7      250.50      213.11     26.50 o
   2  19   7      310.37      376.85     28.87 o
   3  19   7       21.44       20.57     12.20 o
   4  19   7        0.18        8.44     14.85 o
   5  19   7      357.17      368.23     39.91 o
   6  19   7       27.37        8.53     19.16 o
   7  19   7      132.87      186.85     51.86 o
   8  19   7       60.63       54.15     38.83 o
  -8  20   7      729.72      729.07    156.75 o
  -7  20   7        0.08       84.21     37.53 o
  -6  20   7       21.48       27.48     21.81 o
  -5  20   7       82.48       98.84     27.73 o
  -4  20   7       16.33       23.57     19.61 o
  -3  20   7      167.86      167.31     31.73 o
  -2  20   7        5.62       32.84     37.45 o
  -1  20   7     1629.43     1573.51     63.84 o
   0  20   7     1591.90     1767.83     60.06 o
   1  20   7        2.53        6.82     13.76 o
   2  20   7     1034.62      935.07     38.02 o
   3  20   7      698.77      643.30     35.39 o
   4  20   7      244.15      257.60     24.42 o
   5  20   7       10.53       31.37     17.65 o
   6  20   7       39.60       37.91     20.75 o
   7  20   7       19.50       31.41     40.70 o
   8  20   7       11.97      -36.80     36.80 o
  -7  21   7      124.83      190.00     44.90 o
  -6  21   7     2047.27     1991.16    162.86 o
  -5  21   7      836.34      831.97     94.40 o
  -4  21   7      276.33      351.22     80.05 o
  -3  21   7      586.46      574.96     53.22 o
  -2  21   7        1.57        5.54     19.03 o
  -1  21   7     4276.56     4056.43    121.41 o
   0  21   7     4950.20     4872.64    103.71 o
   1  21   7      133.52       87.90     25.96 o
   2  21   7      254.49      232.32     37.89 o
   3  21   7      323.10      338.68     29.18 o
   4  21   7      120.11      128.80     19.15 o
   5  21   7      355.56      326.96     39.47 o
   6  21   7      374.00      512.22     49.26 o
   7  21   7       51.03       79.43     47.35 o
  -8  22   7      108.07      160.82     87.88 o
  -7  22   7        5.88       59.75     71.90 o
  -6  22   7      510.66      499.76     78.90 o
  -5  22   7      669.09      678.63     89.37 o
  -4  22   7      185.18      157.90     45.40 o
  -3  22   7       23.36       56.16     35.92 o
  -2  22   7     1863.65     1894.01     76.10 o
  -1  22   7      129.82      108.55     27.46 o
   0  22   7       21.85       35.11     17.00 o
   1  22   7       60.63       54.83     17.17 o
   2  22   7        2.00      -12.05     12.05 o
   3  22   7      433.17      460.68     32.00 o
   4  22   7       99.12       86.53     22.69 o
   5  22   7      443.29      517.71     73.66 o
   6  22   7      135.96      196.79     52.42 o
   7  22   7      406.83      734.07    162.70 o
  -7  23   7      229.52      -32.56     91.42 o
  -6  23   7      230.35       81.40     93.12 o
  -5  23   7        0.16       26.07     47.99 o
  -4  23   7      215.42      218.15     52.66 o
  -3  23   7      165.82      148.03     47.00 o
  -2  23   7      145.87      173.54     45.08 o
  -1  23   7        5.50        9.22     15.68 o
   0  23   7      199.20      225.07     30.05 o
   1  23   7        7.23       17.09     15.22 o
   2  23   7      119.00      103.88     25.24 o
   3  23   7      417.28      457.29     32.57 o
   4  23   7      432.25      436.09     31.51 o
   5  23   7        0.04        5.00     11.81 o
   6  23   7        6.19       44.28     41.76 o
   7  23   7        1.43        1.70     35.33 o
  -7  24   7       89.31      -70.08     70.08 o
  -6  24   7        3.11      -57.06     57.06 o
  -5  24   7      324.13      267.78     58.62 o
  -4  24   7       79.18       31.55     33.26 o
  -3  24   7      444.00      471.04    119.88 o
  -2  24   7      134.72       82.28     34.23 o
  -1  24   7        0.30      -20.63     20.63 o
   0  24   7      593.75      574.78     56.11 o
   1  24   7      737.04      743.59     44.99 o
   2  24   7      444.40      457.33     40.25 o
   3  24   7      633.47      768.45     40.50 o
   4  24   7      361.22      383.58     32.37 o
   5  24   7       54.96       59.89     29.96 o
   6  24   7      128.09      224.04     59.19 o
   7  24   7       16.59       33.01     51.85 o
  -7  25   7      152.22      333.92    116.06 o
  -6  25   7      433.65      719.53    148.15 o
  -5  25   7      135.10      113.77     49.38 o
  -4  25   7       67.49       88.98     48.63 o
  -3  25   7      195.32      185.72     48.93 o
  -2  25   7      115.35       50.16     34.59 o
  -1  25   7       67.14       50.57     36.61 o
   0  25   7      209.55      157.36     35.24 o
   1  25   7       18.71       34.53     27.40 o
   2  25   7       17.05       -2.87     15.07 o
   3  25   7        4.41        0.31     13.17 o
   4  25   7      228.39      277.10     29.38 o
   5  25   7      296.13      313.33     30.41 o
   6  25   7       79.18      156.67     50.47 o
  -7  26   7        1.42      233.62     89.27 o
  -6  26   7       75.41      -63.41     63.41 o
  -5  26   7        0.49       31.10     40.11 o
  -4  26   7       92.07      137.63    143.04 o
  -3  26   7       12.29       30.25     56.26 o
  -2  26   7       12.24      -13.24     23.66 o
  -1  26   7       80.58       69.07     33.59 o
   0  26   7      416.06      443.28     62.65 o
   1  26   7       71.29       75.88     23.15 o
   2  26   7       13.77       25.85     18.99 o
   3  26   7      612.74      631.99     44.48 o
   4  26   7       18.57       16.94     25.75 o
   5  26   7       46.62       35.01     15.96 o
   6  26   7       36.06      131.10    135.09 o
  -6  27   7      302.39      510.52    122.38 o
  -5  27   7      106.88      128.92     69.72 o
  -4  27   7      513.28      565.92     80.24 o
  -3  27   7      433.37      390.46     67.38 o
  -2  27   7       30.03       78.74     33.22 o
  -1  27   7      362.85      417.18     60.78 o
   0  27   7      468.59      605.56     72.36 o
   1  27   7      262.99      260.78     39.54 o
   2  27   7       11.01       33.80     42.36 o
   3  27   7      275.71      291.71     40.13 o
   4  27   7       51.13       77.13     32.83 o
   5  27   7      103.01       68.93     26.34 o
   6  27   7       16.19       20.22     48.53 o
  -6  28   7       91.28      154.81     75.47 o
  -5  28   7       33.11       92.80     97.30 o
  -4  28   7       58.17       13.62     34.67 o
  -3  28   7      109.09      124.68     41.84 o
  -2  28   7      101.29      104.98     39.82 o
  -1  28   7      238.97      380.10     83.96 o
   0  28   7       59.75       34.67     46.57 o
   1  28   7      231.54      278.90     50.00 o
   2  28   7      606.75      723.41     72.75 o
   3  28   7       23.76        4.75     24.65 o
   4  28   7      257.73      388.10     89.91 o
   5  28   7       16.46       20.25     19.38 o
  -5  29   7      132.20      254.56    211.91 o
  -4  29   7       54.10      -11.59    108.17 o
  -3  29   7      489.82      463.74    135.41 o
  -2  29   7        0.09       -4.63     31.28 o
  -1  29   7      121.80      111.88     54.14 o
   0  29   7       58.14       31.54     29.83 o
   1  29   7       23.68       10.23     28.06 o
   2  29   7       24.32       34.69     39.73 o
   3  29   7      103.58      121.60     68.10 o
   4  29   7       57.68      106.94     45.02 o
   5  29   7      492.95      688.06    115.52 o
  -5  30   7        0.43       81.09     59.99 o
  -4  30   7       70.71      242.48    172.18 o
  -3  30   7        2.22      -17.32     33.42 o
  -2  30   7      309.20      360.90     66.87 o
  -1  30   7        1.11      187.67     82.11 o
   0  30   7      134.57      121.42     38.64 o
   1  30   7      342.90      343.68     57.98 o
   2  30   7       18.24       54.08     40.94 o
   3  30   7      324.59      392.08     67.55 o
   4  30   7      189.84      214.11     42.07 o
  -4  31   7       95.91       26.25     42.01 o
  -3  31   7       40.88       69.97     43.98 o
  -2  31   7      240.78      255.98     55.59 o
  -1  31   7      154.69      162.06     70.79 o
   0  31   7        2.75       20.44     31.84 o
   1  31   7      977.73     1098.61    102.37 o
   2  31   7       59.91       28.43     29.83 o
   3  31   7      228.40      198.46     50.85 o
   4  31   7       47.02       13.92     26.41 o
  -4  32   7       46.95       64.27     58.31 o
  -3  32   7      210.68      279.63     79.89 o
  -2  32   7       74.80       49.23     46.42 o
  -1  32   7       84.75       52.14     43.22 o
   0  32   7      421.71      404.12     76.18 o
   1  32   7      475.47      423.52     77.54 o
   2  32   7       67.00       37.16     34.12 o
   3  32   7       57.44       42.05     30.40 o
  -3  33   7        7.03      -12.30     39.85 o
  -2  33   7       79.74       48.27     48.62 o
  -1  33   7       10.71        3.44     35.70 o
   0  33   7       12.86        3.55     33.21 o
   1  33   7       63.12       67.55     42.72 o
   2  33   7       43.42       42.21     33.93 o
   3  33   7       10.53       10.88     25.95 o
  -2  34   7        2.62       -5.21     41.86 o
  -1  34   7      140.87      119.93     53.08 o
   0  34   7      190.62      206.01     64.34 o
   1  34   7       41.12       17.97     34.38 o
 -10   0   8      444.29      602.72    154.58 o
  -8   0   8       26.96       52.84     40.81 o
  -6   0   8     1089.11     1206.18     98.92 o
  -4   0   8    32008.05    35355.10    461.44 o
  -2   0   8      143.39      131.40     26.91 o
   0   0   8      337.04      409.49     32.29 o
   2   0   8      410.33      384.78     26.14 o
   4   0   8        0.42       16.36     16.57 o
   6   0   8      485.36      514.55     53.36 o
   8   0   8      336.94      437.69    127.74 o
 -10   1   8      136.51       49.43     62.10 o
  -9   1   8       72.93       32.41     54.45 o
  -8   1   8       98.86      121.84     30.14 o
  -7   1   8       60.63       67.20     25.88 o
  -6   1   8       77.84      114.49     24.78 o
  -5   1   8      254.81      308.41     29.89 o
  -4   1   8     2523.22     2827.32     66.79 o
  -3   1   8      290.80      374.89     29.38 o
  -2   1   8     1443.12     1550.97     44.81 o
  -1   1   8       57.18       77.35     14.26 o
   0   1   8     1181.86     1106.94     34.61 o
   1   1   8      437.37      424.42     23.38 o
   2   1   8      196.96      247.04     17.14 o
   3   1   8     1543.78     1506.68     26.44 o
   4   1   8      488.05      505.70     26.20 o
   5   1   8       48.48       42.23     11.45 o
   6   1   8       72.49       52.34     17.93 o
   7   1   8       34.13       32.54     13.23 o
   8   1   8       18.60       21.92     17.40 o
   9   1   8        6.31        5.98     24.51 o
 -10   2   8        2.14       11.14     55.11 o
  -9   2   8        4.99       71.24     56.73 o
  -8   2   8       21.57        5.92     22.52 o
  -7   2   8      126.01      171.47     50.83 o
  -6   2   8       16.02       40.70     19.61 o
  -5   2   8      103.99      106.29     23.30 o
  -4   2   8     1344.84     1469.77     49.17 o
  -3   2   8       59.30      112.90     18.96 o
  -2   2   8      264.26      296.68     25.53 o
  -1   2   8       61.07       78.81     14.67 o
   0   2   8      464.20      501.48     25.00 o
   1   2   8      548.71      526.82     25.37 o
   2   2   8       26.88       23.55      7.75 o
   3   2   8       78.67      160.62     34.99 o
   4   2   8      115.98      125.01     18.88 o
   5   2   8      211.56      219.79     24.62 o
   6   2   8       85.99       67.57     13.67 o
   7   2   8       84.81       95.96     17.23 o
   8   2   8       25.58       33.84     16.62 o
   9   2   8       10.56       25.48     21.53 o
  -9   3   8        1.21       20.85     53.12 o
  -8   3   8       29.96       46.39     33.65 o
  -7   3   8        4.05       26.92     19.27 o
  -6   3   8       71.19       74.15     21.93 o
  -5   3   8      449.39      496.19     36.35 o
  -4   3   8      141.22      164.42     23.18 o
  -3   3   8       92.64      111.27     18.86 o
  -2   3   8      125.09      152.68     19.45 o
  -1   3   8      124.86      156.13     19.76 o
   0   3   8     2790.66     2698.43     53.80 o
   1   3   8        1.52        5.56      6.63 o
   2   3   8        3.22        3.01      6.70 o
   3   3   8     3272.43     3141.48     55.19 o
   4   3   8      855.60      894.65     39.05 o
   5   3   8     1053.61      992.96     33.58 o
   6   3   8       10.23       24.09     10.96 o
   7   3   8      195.62      193.45     22.07 o
   8   3   8      766.50      913.66     70.45 o
   9   3   8       63.30       60.05     26.80 o
  -9   4   8        5.83        2.21     49.89 o
  -8   4   8      701.72      781.77     77.79 o
  -7   4   8      818.77      851.15     58.91 o
  -6   4   8      357.72      380.97     37.74 o
  -5   4   8      310.55      344.57     34.19 o
  -4   4   8       84.73      109.22     19.67 o
  -3   4   8       47.67       76.49     20.17 o
  -2   4   8        4.06        1.49      8.99 o
  -1   4   8        8.59        2.03      7.71 o
   0   4   8      215.93      226.44     20.74 o
   1   4   8        1.56        2.74      9.38 o
   2   4   8      627.72      633.34     20.68 o
   3   4   8        2.46       45.32     30.03 o
   4   4   8     1826.32     1790.75     43.15 o
   5   4   8      112.17      129.41     17.61 o
   6   4   8      637.12      684.79     33.09 o
   7   4   8       84.74       98.27     18.15 o
   8   4   8      674.16      832.38     48.76 o
   9   4   8      231.71      272.99     42.68 o
  -9   5   8      122.67       59.93     58.20 o
  -8   5   8      104.04      158.13     42.29 o
  -7   5   8      261.23      267.03     37.55 o
  -6   5   8       22.70       40.78     19.38 o
  -5   5   8       55.12       62.27     17.52 o
  -4   5   8      135.28      149.68     21.53 o
  -3   5   8      249.91      279.30     26.10 o
  -2   5   8     3468.88     3625.90     68.37 o
  -1   5   8       53.42       50.98     13.84 o
   0   5   8      286.48      295.71     23.19 o
   1   5   8      264.04      278.97     18.60 o
   2   5   8      449.63      448.92     17.86 o
   3   5   8      607.33      617.71     29.16 o
   4   5   8      105.55      171.50     29.63 o
   5   5   8       60.87       54.30     13.20 o
   6   5   8       79.00       60.59     14.11 o
   7   5   8      292.74      336.49     27.77 o
   8   5   8      219.94      238.24     32.72 o
   9   5   8        8.10       -4.67     21.27 o
  -9   6   8      125.08      151.51     67.74 o
  -8   6   8      188.91      158.67     43.91 o
  -7   6   8      367.47      321.30     40.66 o
  -6   6   8      207.86      165.69     26.64 o
  -5   6   8        0.01       16.68     14.88 o
  -4   6   8      154.93      154.89     22.55 o
  -3   6   8       43.10       46.05     13.60 o
  -2   6   8        1.82       -5.14      9.75 o
  -1   6   8     1336.73     1348.13     40.01 o
   0   6   8      400.83      446.17     25.08 o
   1   6   8       81.72       87.42     12.14 o
   2   6   8       27.21       23.72     11.30 o
   3   6   8        1.31        2.66      8.39 o
   4   6   8      285.58      305.17     23.08 o
   5   6   8       30.38       29.05     11.31 o
   6   6   8       20.17       15.96     12.34 o
   7   6   8       41.00       49.37     14.64 o
   8   6   8        0.01       17.82     17.22 o
   9   6   8        8.73       10.35     27.53 o
  -9   7   8      288.17      281.69    100.56 o
  -8   7   8        7.46       31.20     31.30 o
  -7   7   8       48.51       42.46     21.69 o
  -6   7   8       13.63       47.00     23.31 o
  -5   7   8      173.61      205.58     24.34 o
  -4   7   8       81.81      107.19     21.75 o
  -3   7   8        1.48        6.33     11.73 o
  -2   7   8     2413.18     2454.75     56.09 o
  -1   7   8     1241.14     1310.60     39.56 o
   0   7   8       25.06       18.05     10.37 o
   1   7   8      150.38      171.91     17.30 o
   2   7   8      450.13      387.12     26.93 o
   3   7   8       19.97        9.30     11.46 o
   4   7   8      111.43      154.16     18.45 o
   5   7   8      629.09      596.45     31.53 o
   6   7   8       88.20       69.21     14.87 o
   7   7   8       10.06       13.79     13.36 o
   8   7   8       69.77       70.26     20.76 o
   9   7   8       58.76       46.83     27.38 o
  -9   8   8       17.40       25.00     53.01 o
  -8   8   8      207.04      221.73     45.50 o
  -7   8   8       65.19       57.28     24.75 o
  -6   8   8      146.08      172.33     27.52 o
  -5   8   8       56.95       52.60     17.75 o
  -4   8   8      116.89      129.11     20.03 o
  -3   8   8        1.17       -9.25     11.67 o
  -2   8   8       21.96       34.21     13.61 o
  -1   8   8      194.09      234.95     21.93 o
   0   8   8      859.49      860.58     32.84 o
   1   8   8       89.82      114.52     13.31 o
   2   8   8     3063.98     2922.35     48.41 o
   3   8   8        8.43       15.03     10.41 o
   4   8   8     3259.96     2996.85     59.51 o
   5   8   8        6.11        5.53     10.71 o
   6   8   8      710.30      777.21     39.41 o
   7   8   8       18.71       35.63     14.77 o
   8   8   8      723.54      906.32     85.37 o
   9   8   8      131.18      398.15     94.72 o
  -9   9   8        5.59       26.37     56.45 o
  -8   9   8      159.23      149.17     43.05 o
  -7   9   8      133.40      123.94     28.11 o
  -6   9   8      332.50      340.64     35.42 o
  -5   9   8        0.12       -0.70     15.60 o
  -4   9   8      236.97      258.47     26.42 o
  -3   9   8        1.40       16.75     13.48 o
  -2   9   8      601.28      592.52     32.88 o
  -1   9   8       48.46       56.96     12.78 o
   0   9   8     4999.54     5062.14     77.82 o
   1   9   8      131.49      136.96     14.94 o
   2   9   8      991.56      941.05     35.10 o
   3   9   8      383.72      436.50     29.29 o
   4   9   8       13.19        8.91      8.87 o
   5   9   8      120.12      115.92     17.36 o
   6   9   8        8.60       22.57     11.45 o
   7   9   8       97.41       97.24     21.84 o
   8   9   8      490.95      713.91    123.96 o
   9   9   8        8.07       27.82     23.59 o
  -9  10   8       82.17       39.32     86.76 o
  -8  10   8       20.35      -35.71     58.78 o
  -7  10   8        0.04       26.62     18.36 o
  -6  10   8       53.85       79.35     21.68 o
  -5  10   8       15.22       31.62     17.37 o
  -4  10   8        0.00       16.56     13.82 o
  -3  10   8       78.87       75.57     19.64 o
  -2  10   8      132.01      142.91     18.91 o
  -1  10   8      164.03      143.80     18.44 o
   0  10   8      351.00      363.86     26.39 o
   1  10   8        2.30       -3.60      8.87 o
   2  10   8       16.61       27.78      6.97 o
   3  10   8        3.92       12.66     12.35 o
   4  10   8        6.57       -6.61     19.70 o
   5  10   8      272.40      293.53     25.75 o
   6  10   8        9.36       19.18     11.35 o
   7  10   8        0.04       46.44     30.03 o
   8  10   8       19.71       91.61     64.29 o
   9  10   8      250.39      669.01    140.83 o
  -9  11   8       25.81       55.07     86.15 o
  -8  11   8       73.35       75.07     81.81 o
  -7  11   8      162.11      141.69     32.14 o
  -6  11   8      251.04      240.20     33.40 o
  -5  11   8        0.06      -13.19     16.18 o
  -4  11   8      137.35      107.81     20.21 o
  -3  11   8      265.89      249.38     26.78 o
  -2  11   8      455.46      548.85     34.15 o
  -1  11   8       14.82       30.29     10.26 o
   0  11   8     1240.98     1257.73     43.44 o
   1  11   8        0.52        8.75      8.26 o
   2  11   8      633.63      617.24     20.93 o
   3  11   8      348.39      361.94     27.52 o
   4  11   8      146.02      152.52     18.05 o
   5  11   8      630.33      661.20     41.56 o
   6  11   8      149.46      119.81     22.75 o
   7  11   8      453.97      606.48    113.03 o
   8  11   8      113.49      179.95    102.40 o
  -9  12   8      132.36      213.40    108.78 o
  -8  12   8      655.35      617.98    153.86 o
  -7  12   8      672.61      629.82     58.53 o
  -6  12   8     1140.97     1165.18     71.88 o
  -5  12   8       15.21       49.59     27.07 o
  -4  12   8        4.33        8.58     26.97 o
  -3  12   8      538.05      647.94     65.20 o
  -2  12   8      100.80      120.59     19.95 o
  -1  12   8        0.21       -0.89      8.94 o
   0  12   8      196.96      200.86     21.41 o
   1  12   8      270.20      282.61     24.11 o
   2  12   8     2014.22     1862.77     35.65 o
   3  12   8      645.82      601.61     36.07 o
   4  12   8      108.47      123.05     21.17 o
   5  12   8       15.91       18.24     13.49 o
   6  12   8     1195.34     1141.74     50.62 o
   7  12   8        1.62       42.83     42.49 o
   8  12   8      177.51      203.36     56.15 o
  -9  13   8       29.22      292.36     95.76 o
  -8  13   8        7.00       92.62     62.60 o
  -7  13   8        1.66       48.02     23.44 o
  -6  13   8        0.05       62.85     32.48 o
  -5  13   8        7.14       87.18     25.07 o
  -4  13   8      111.42      120.77     20.20 o
  -3  13   8      462.92      486.81     36.34 o
  -2  13   8      984.62     1000.66     40.59 o
  -1  13   8      893.05      905.07     37.36 o
   0  13   8      624.00      653.74     33.24 o
   1  13   8      884.59      850.93     34.33 o
   2  13   8      240.95      260.12     17.83 o
   3  13   8        6.43       22.64     13.28 o
   4  13   8      473.71      444.86     34.08 o
   5  13   8      223.38      183.16     27.63 o
   6  13   8       79.73      114.61     24.02 o
   7  13   8        4.63        7.18     26.51 o
   8  13   8        0.17       40.68     88.78 o
  -9  14   8       14.16       76.78     73.76 o
  -8  14   8       13.00      149.24     77.92 o
  -7  14   8       15.46       38.28     36.61 o
  -6  14   8       21.03       54.96     25.49 o
  -5  14   8      712.82      658.29     48.99 o
  -4  14   8      230.84      239.31     34.13 o
  -3  14   8     1286.79     1305.95     48.42 o
  -2  14   8       11.03       43.72     17.28 o
  -1  14   8      191.29      215.45     23.02 o
   0  14   8        1.36       13.86     11.92 o
   1  14   8       53.40       57.34     13.63 o
   2  14   8        0.62        8.00     12.50 o
   3  14   8       88.83       77.87     18.55 o
   4  14   8      154.72      130.43     24.29 o
   5  14   8      218.85      167.68     28.02 o
   6  14   8       98.73       84.35     23.52 o
   7  14   8      127.65      144.45     66.27 o
   8  14   8       50.77      184.91     91.63 o
  -8  15   8       50.51        8.73     56.24 o
  -7  15   8        5.29      104.57     42.90 o
  -6  15   8       42.19       22.39     24.71 o
  -5  15   8      157.50      143.98     26.72 o
  -4  15   8       59.36       47.92     20.44 o
  -3  15   8      261.51      306.54     42.08 o
  -2  15   8       32.68       56.63     24.03 o
  -1  15   8       24.27       16.24     16.19 o
   0  15   8       54.73       61.17     35.25 o
   1  15   8      272.27      276.97     24.53 o
   2  15   8       45.46       44.65     11.26 o
   3  15   8       84.09       76.50     19.41 o
   4  15   8       44.43       75.66     20.81 o
   5  15   8        3.35        3.70     13.71 o
   6  15   8       27.50       29.71     19.49 o
   7  15   8        4.12      -16.18     20.01 o
   8  15   8        0.05      155.55     78.98 o
  -8  16   8       24.66      -61.46     67.07 o
  -7  16   8        6.96      101.40     35.65 o
  -6  16   8      346.56      354.63     38.38 o
  -5  16   8       48.13       51.74     19.95 o
  -4  16   8     1083.80     1092.51     51.84 o
  -3  16   8      308.60      267.18     29.94 o
  -2  16   8       78.04       96.50     22.72 o
  -1  16   8      431.45      457.87     34.86 o
   0  16   8        1.72        5.42     12.17 o
   1  16   8      300.70      267.03     29.98 o
   2  16   8       92.22       67.60     15.73 o
   3  16   8      104.26       91.65     21.53 o
   4  16   8     1767.51     1625.30     68.63 o
   5  16   8      641.92      660.10     59.87 o
   6  16   8      568.08      609.97     55.65 o
   7  16   8        2.10      -20.73     22.03 o
   8  16   8       45.76       49.23     30.44 o
  -8  17   8      230.84      -12.60     84.33 o
  -7  17   8        8.06       29.72     23.20 o
  -6  17   8        2.43       63.45     20.71 o
  -5  17   8        1.26        2.07     26.55 o
  -4  17   8     1114.19     1115.92     70.45 o
  -3  17   8      160.06      141.89     24.00 o
  -2  17   8     1790.42     1795.62     57.55 o
  -1  17   8        0.11       -5.43     11.50 o
   0  17   8      329.06      327.69     33.16 o
   1  17   8        7.97       13.71     13.32 o
   2  17   8        7.07        8.05     14.35 o
   3  17   8      138.58      132.08     24.91 o
   4  17   8      377.93      380.91     41.27 o
   5  17   8        3.27        8.67     17.19 o
   6  17   8       59.98       64.32     60.36 o
   7  17   8       95.99      197.21     62.63 o
   8  17   8      266.95      375.96    174.65 o
  -8  18   8        0.11       -8.58     65.10 o
  -7  18   8       13.45       53.23     35.78 o
  -6  18   8        0.14       57.77     22.25 o
  -5  18   8        0.14       22.33     19.76 o
  -4  18   8        1.26       28.37     16.86 o
  -3  18   8      342.27      334.64     55.25 o
  -2  18   8       58.28       44.85     26.62 o
  -1  18   8      652.60      629.06     45.65 o
   0  18   8     1692.84     1668.31     59.42 o
   1  18   8     3665.71     3562.17     84.75 o
   2  18   8      867.36      817.21     44.45 o
   3  18   8       73.84       55.59     20.48 o
   4  18   8      245.75      247.33     33.63 o
   5  18   8       32.56       27.30     30.88 o
   6  18   8      102.40       40.75     67.19 o
   7  18   8       40.34      100.59     79.53 o
  -8  19   8      276.82      -62.47     62.47 o
  -7  19   8      132.14       78.26     51.16 o
  -6  19   8      282.27      192.24     35.43 o
  -5  19   8        1.86       41.41     18.41 o
  -4  19   8        6.16       12.38     23.98 o
  -3  19   8       48.75       33.01     31.29 o
  -2  19   8      330.63      342.75     37.19 o
  -1  19   8      359.96      347.01     46.73 o
   0  19   8      254.06      287.35     31.46 o
   1  19   8      242.95      263.03     29.32 o
   2  19   8      874.08      821.75     44.63 o
   3  19   8      412.53      355.07     26.40 o
   4  19   8        0.01        9.97     20.90 o
   5  19   8      114.61      107.14     26.68 o
   6  19   8       17.95      -11.71     27.70 o
   7  19   8       93.72       94.93     44.77 o
  -8  20   8      357.72       53.85     70.04 o
  -7  20   8       64.35      150.87     85.55 o
  -6  20   8      415.25      462.90     53.41 o
  -5  20   8      181.88      106.15     43.98 o
  -4  20   8      418.63      445.66     72.74 o
  -3  20   8      596.07      570.81     77.31 o
  -2  20   8       26.04      -24.24     24.24 o
  -1  20   8     2556.38     2545.91     76.51 o
   0  20   8      302.60      297.56     32.94 o
   1  20   8     4417.59     4269.69     96.53 o
   2  20   8     1630.77     1447.99     53.44 o
   3  20   8      121.12      111.61     19.48 o
   4  20   8      883.37     1014.42     54.73 o
   5  20   8      249.69      327.88     40.61 o
   6  20   8      773.24      968.91    106.07 o
   7  20   8      556.27      703.27     91.58 o
  -7  21   8       21.09      111.34     74.28 o
  -6  21   8       50.85       61.75     44.41 o
  -5  21   8      100.37       43.82     42.40 o
  -4  21   8     1210.57     1225.60     92.46 o
  -3  21   8     1500.35     1460.87     71.47 o
  -2  21   8      598.01      593.70     48.19 o
  -1  21   8      847.71      907.85     48.66 o
   0  21   8       27.55       18.81     20.02 o
   1  21   8       15.99       33.54     16.80 o
   2  21   8      417.55      432.53     34.86 o
   3  21   8       69.99       65.33     15.23 o
   4  21   8        0.97       -9.51     17.06 o
   5  21   8       16.17       10.72     21.64 o
   6  21   8      388.35      636.92     88.95 o
   7  21   8      123.84      165.20     82.70 o
  -7  22   8       61.78      169.51     89.75 o
  -6  22   8      116.15       72.11     46.70 o
  -5  22   8      240.90      341.59    114.71 o
  -4  22   8        5.86      -47.99     64.66 o
  -3  22   8        4.10        9.94     26.85 o
  -2  22   8        1.50       14.02     21.05 o
  -1  22   8     1044.31      900.26     50.14 o
   0  22   8      456.78      458.38     41.05 o
   1  22   8     1666.93     1533.58     58.84 o
   2  22   8      430.58      464.69     36.69 o
   3  22   8       30.91       27.92     13.10 o
   4  22   8        5.55       17.55     18.77 o
   5  22   8       62.33       44.33     60.86 o
   6  22   8      445.38      578.86    111.40 o
   7  22   8     1032.09     1286.29    178.45 o
  -7  23   8        8.73      -62.69     62.69 o
  -6  23   8       26.49       21.80     42.73 o
  -5  23   8      147.04      144.35     49.17 o
  -4  23   8      174.16      167.94     53.17 o
  -3  23   8      782.09      932.47    128.00 o
  -2  23   8       75.00      206.16     82.76 o
  -1  23   8      158.54      106.31     37.69 o
   0  23   8      946.98      870.45     48.49 o
   1  23   8        0.43       12.05     14.05 o
   2  23   8        0.24      -13.25     13.25 o
   3  23   8        0.34        4.52     13.40 o
   4  23   8       92.11       85.29     27.09 o
   5  23   8        1.30        6.32     29.04 o
   6  23   8       15.43       18.33     45.16 o
  -7  24   8      622.87      591.54    161.01 o
  -6  24   8      124.78      167.92     77.20 o
  -5  24   8       36.32       90.94     71.96 o
  -4  24   8      124.21       16.83    145.93 o
  -3  24   8       32.37       26.35     34.98 o
  -2  24   8      522.33      461.30     69.39 o
  -1  24   8       67.89      113.79     50.26 o
   0  24   8        6.99       10.56     17.40 o
   1  24   8       16.58       21.51     18.77 o
   2  24   8      354.48      370.59     43.75 o
   3  24   8      213.19      284.61     28.87 o
   4  24   8       13.99       -2.45     14.86 o
   5  24   8      155.30      139.61    139.62 o
   6  24   8        0.89        9.15     31.50 o
  -6  25   8        2.04       47.27     40.87 o
  -5  25   8       80.42       74.14     49.30 o
  -4  25   8       98.84       73.15     42.56 o
  -3  25   8      144.46      122.42     51.91 o
  -2  25   8      708.46      776.47    124.87 o
  -1  25   8      208.80      159.47    104.94 o
   0  25   8      622.35      673.51     57.41 o
   1  25   8      139.03       89.45     27.98 o
   2  25   8      575.86      645.55     44.72 o
   3  25   8       25.26       15.66     21.94 o
   4  25   8       50.28       49.91     26.50 o
   5  25   8       85.09      263.05    108.26 o
   6  25   8      416.18      611.97     93.39 o
  -6  26   8       21.31       -4.34     40.31 o
  -5  26   8        8.10       18.41     40.07 o
  -4  26   8        6.75      -23.41     31.40 o
  -3  26   8       39.82        7.49     43.26 o
  -2  26   8        0.34      -10.09     34.68 o
  -1  26   8      136.90      104.22     50.98 o
   0  26   8      312.29      325.03     60.27 o
   1  26   8       21.55        0.78     25.80 o
   2  26   8       54.15       39.17     22.21 o
   3  26   8      228.26      191.06     56.62 o
   4  26   8       28.68       35.70     17.17 o
   5  26   8       98.21       66.86     67.60 o
  -5  27   8       13.02       45.21     39.17 o
  -4  27   8        0.46      -20.29     33.49 o
  -3  27   8       11.17       18.77     35.98 o
  -2  27   8       13.40       18.23     28.50 o
  -1  27   8       61.55       44.84     33.13 o
   0  27   8        4.31      -13.60     25.15 o
   1  27   8       76.10       81.44     26.96 o
   2  27   8       80.96       97.60     26.38 o
   3  27   8        0.55        0.02     25.00 o
   4  27   8      136.64      207.26     53.04 o
   5  27   8      184.56      245.22     59.89 o
  -5  28   8       13.64      150.10    178.93 o
  -4  28   8      304.05      266.33     62.39 o
  -3  28   8        9.78      -25.19     30.37 o
  -2  28   8        0.24      -39.60     43.14 o
  -1  28   8       30.16       46.33     36.75 o
   0  28   8       10.66       18.21     25.15 o
   1  28   8       55.81       63.20     30.15 o
   2  28   8       17.38       37.78     31.94 o
   3  28   8       16.05       30.09     29.82 o
   4  28   8     1166.74     1468.57     92.33 o
   5  28   8        8.57      -11.15     33.63 o
  -5  29   8       33.33       39.30     54.92 o
  -4  29   8      473.71      455.60    131.16 o
  -3  29   8      101.24      148.72    122.11 o
  -2  29   8      199.05      176.85     51.48 o
  -1  29   8      299.97      260.16     85.06 o
   0  29   8      465.21      447.77     65.49 o
   1  29   8      319.33      293.60     51.81 o
   2  29   8      132.58      233.16     82.58 o
   3  29   8      289.50      289.33     50.95 o
   4  29   8        0.87       15.31     20.05 o
  -4  30   8        8.64       41.58     38.90 o
  -3  30   8       30.42       49.45     36.72 o
  -2  30   8        1.40       32.78     43.21 o
  -1  30   8        5.98       67.46     72.20 o
   0  30   8      128.01      130.17     39.67 o
   1  30   8       21.85      148.72     79.41 o
   2  30   8      271.11      241.61     62.84 o
   3  30   8      109.40      206.27    101.34 o
   4  30   8       73.33      439.50    125.74 o
  -3  31   8       11.52       61.97     42.12 o
  -2  31   8       10.85       56.35     66.09 o
  -1  31   8       60.15       86.97     39.56 o
   0  31   8       51.68       90.18     81.69 o
   1  31   8      162.90      228.27     94.80 o
   2  31   8      117.37      116.72     65.71 o
   3  31   8       35.72       18.78     26.50 o
  -2  32   8       31.79       62.03    104.33 o
  -1  32   8      178.07      244.41     70.27 o
   0  32   8        0.00        1.82     31.72 o
   1  32   8       66.95       37.36     35.05 o
   2  32   8       16.26       13.74     27.32 o
  -1  33   8      684.68      786.31    117.55 o
   0  33   8      299.10      288.48     71.43 o
  -9   0   9        2.94        0.26     77.94 o
  -7   0   9     4161.04     3956.34    161.69 o
  -5   0   9     1049.31     1212.47     68.38 o
  -3   0   9     1150.06     1247.07     69.96 o
  -1   0   9      332.31      393.77     41.20 o
   1   0   9       11.31       12.36     12.51 o
   3   0   9      225.40      346.12     31.74 o
   5   0   9      488.04      479.18     50.36 o
   7   0   9      466.55      445.38     56.12 o
  -9   1   9      140.79       88.68     64.26 o
  -8   1   9      464.40      343.00     84.89 o
  -7   1   9       91.64      121.16     29.16 o
  -6   1   9      324.51      361.70     35.23 o
  -5   1   9        3.22        4.51     15.38 o
  -4   1   9     1471.91     1636.79     53.19 o
  -3   1   9     1890.40     2034.38     55.64 o
  -2   1   9      782.91      853.37     36.86 o
  -1   1   9       42.07       46.04     13.45 o
   0   1   9      454.73      487.08     26.73 o
   1   1   9      132.59      154.31     18.02 o
   2   1   9      143.10      149.70     17.08 o
   3   1   9     6800.25     6694.06     70.82 o
   4   1   9     1727.12     1638.44     41.08 o
   5   1   9        9.88       30.25     15.52 o
   6   1   9     1134.16     1128.08     47.40 o
   7   1   9       33.78       42.80     20.39 o
   8   1   9      643.26      824.25    123.82 o
  -9   2   9       45.72       14.01     56.32 o
  -8   2   9       95.40      146.40     66.46 o
  -7   2   9     1780.26     1679.93     76.00 o
  -6   2   9     1183.60     1330.39     52.55 o
  -5   2   9      292.42      312.11     33.69 o
  -4   2   9      205.89      257.34     27.61 o
  -3   2   9     1759.84     1787.49     52.12 o
  -2   2   9     1046.66     1109.58     40.36 o
  -1   2   9      109.99      117.25     19.14 o
   0   2   9     2881.61     2771.58     57.61 o
   1   2   9      972.80      979.94     37.39 o
   2   2   9      857.90      797.40     30.21 o
   3   2   9      301.85      288.18     31.75 o
   4   2   9      866.44      828.60     41.46 o
   5   2   9      157.83      164.61     18.19 o
   6   2   9     1130.59     1184.78     37.99 o
   7   2   9      397.03      364.97     35.97 o
   8   2   9        0.08        9.93     49.45 o
  -9   3   9        5.45      -26.25     55.28 o
  -8   3   9        0.79       75.13     58.50 o
  -7   3   9        1.88       37.75     24.92 o
  -6   3   9      181.12      213.94     30.40 o
  -5   3   9       19.68       28.34     17.37 o
  -4   3   9      427.12      443.61     35.17 o
  -3   3   9      795.31      855.56     37.71 o
  -2   3   9      489.58      504.67     33.65 o
  -1   3   9      131.43      174.77     20.46 o
   0   3   9      506.61      511.97     28.04 o
   1   3   9      902.49      882.88     33.76 o
   2   3   9       81.51       94.51     14.35 o
   3   3   9       64.41       67.64     14.19 o
   4   3   9      474.49      518.53     28.52 o
   5   3   9       58.82       45.88     12.71 o
   6   3   9      115.90      100.64     21.38 o
   7   3   9      167.85      160.93     23.74 o
   8   3   9      130.35      156.31     65.77 o
  -9   4   9      123.90       97.76     69.98 o
  -8   4   9      296.25      234.37     76.74 o
  -7   4   9       50.42      103.80     30.05 o
  -6   4   9        8.81       47.96     20.40 o
  -5   4   9      114.07      116.20     21.62 o
  -4   4   9        6.40       17.60     14.17 o
  -3   4   9       73.89       60.57     15.99 o
  -2   4   9       52.61       44.52     15.51 o
  -1   4   9      133.44      132.87     18.49 o
   0   4   9        2.48        2.02     11.04 o
   1   4   9       40.95       49.42     12.26 o
   2   4   9      606.03      599.08     30.15 o
   3   4   9       62.32       56.35     13.45 o
   4   4   9       22.13       35.17     12.92 o
   5   4   9      823.84      821.62     35.88 o
   6   4   9       63.41       77.82     16.19 o
   7   4   9      275.92      253.44     29.82 o
   8   4   9      280.89      340.17     70.14 o
  -9   5   9       67.42       42.06     60.87 o
  -8   5   9        5.51        4.14     47.84 o
  -7   5   9       51.30       91.09     28.86 o
  -6   5   9      577.90      625.49     47.42 o
  -5   5   9       46.60       83.21     20.11 o
  -4   5   9       58.28       59.12     16.83 o
  -3   5   9      242.98      245.16     25.52 o
  -2   5   9      755.93      747.77     36.68 o
  -1   5   9        0.24       -7.91      8.87 o
   0   5   9      532.69      545.19     29.50 o
   1   5   9      213.80      235.97     30.92 o
   2   5   9     1082.51     1123.83     29.68 o
   3   5   9        3.59        9.53     10.09 o
   4   5   9       36.09       20.27     11.03 o
   5   5   9       28.84       55.10     16.52 o
   6   5   9      130.51      178.96     21.67 o
   7   5   9       43.21       70.04     20.65 o
   8   5   9        6.86       21.44     22.27 o
  -9   6   9       52.36       87.83     66.33 o
  -8   6   9      118.26      179.13     69.69 o
  -7   6   9       13.45        7.00     22.76 o
  -6   6   9      157.58      241.20     32.33 o
  -5   6   9       27.27       10.44     15.48 o
  -4   6   9      239.59      256.94     27.58 o
  -3   6   9      166.93      180.79     22.87 o
  -2   6   9        7.15      -10.84     11.98 o
  -1   6   9      110.05      115.54     17.53 o
   0   6   9      103.22      102.45     17.11 o
   1   6   9       15.90       23.37     11.10 o
   2   6   9     1610.90     1589.38     34.36 o
   3   6   9      124.55      105.62     17.75 o
   4   6   9      499.15      465.71     29.30 o
   5   6   9        0.41       13.14     11.10 o
   6   6   9      342.26      350.71     27.59 o
   7   6   9       15.00       29.43     17.74 o
   8   6   9        0.25        4.08     20.43 o
  -9   7   9      319.81      344.35     90.84 o
  -8   7   9       35.13       11.61     51.45 o
  -7   7   9       74.42       74.30     27.14 o
  -6   7   9      374.68      496.06     43.51 o
  -5   7   9       24.71       37.39     16.69 o
  -4   7   9      472.14      470.22     35.52 o
  -3   7   9       34.59       30.95     14.92 o
  -2   7   9      438.11      499.17     33.63 o
  -1   7   9      787.33      836.56     36.01 o
   0   7   9      603.02      681.73     32.00 o
   1   7   9       14.67       18.01      9.67 o
   2   7   9       22.13       56.76     10.72 o
   3   7   9      244.88      223.73     23.67 o
   4   7   9      296.07      289.18     23.96 o
   5   7   9      244.02      225.37     23.39 o
   6   7   9      551.09      618.43     34.96 o
   7   7   9       21.40       39.12     18.96 o
   8   7   9      401.78      430.78     53.46 o
  -9   8   9        2.66       30.42     86.09 o
  -8   8   9        8.77      -25.27     44.21 o
  -7   8   9      275.40      268.80     39.80 o
  -6   8   9        0.11        6.63     18.01 o
  -5   8   9      223.60      228.61     31.69 o
  -4   8   9        7.55       22.65     17.09 o
  -3   8   9      923.98      892.79     38.42 o
  -2   8   9      377.91      397.76     29.57 o
  -1   8   9      847.99      811.75     34.77 o
   0   8   9        1.80       -2.83      9.62 o
   1   8   9       51.46       43.82     13.61 o
   2   8   9       83.62       84.15     14.87 o
   3   8   9       10.33       23.97     12.23 o
   4   8   9       68.12       76.88     16.77 o
   5   8   9        1.39       -1.29      9.98 o
   6   8   9      804.61      870.73     40.19 o
   7   8   9        6.06        4.50     18.29 o
   8   8   9       14.18       19.84     25.23 o
  -9   9   9      123.41       86.70     97.77 o
  -8   9   9        7.78       42.22     80.37 o
  -7   9   9       60.24       80.27     28.72 o
  -6   9   9       61.78       74.93     22.51 o
  -5   9   9        0.62       18.86     15.01 o
  -4   9   9      543.13      584.08     39.15 o
  -3   9   9      140.15      165.49     22.25 o
  -2   9   9        0.20        6.43     11.67 o
  -1   9   9      452.44      483.71     31.55 o
   0   9   9      501.30      463.34     28.90 o
   1   9   9      309.98      296.03     23.90 o
   2   9   9      152.26      153.97     16.38 o
   3   9   9       10.67       28.98     12.76 o
   4   9   9      296.36      287.11     26.51 o
   5   9   9       91.79       90.24     16.61 o
   6   9   9      237.25      274.58     25.86 o
   7   9   9       15.32        2.94     22.06 o
   8   9   9      410.07      525.98     61.61 o
  -9  10   9       22.12       56.55     84.47 o
  -8  10   9      427.38      374.12    129.73 o
  -7  10   9      178.13      203.15     40.17 o
  -6  10   9       54.68       51.50     39.96 o
  -5  10   9       25.76       42.84     20.46 o
  -4  10   9       57.67       97.90     21.19 o
  -3  10   9        6.91        2.57     14.05 o
  -2  10   9      496.99      578.13     50.42 o
  -1  10   9       22.18       25.31     11.07 o
   0  10   9     1807.47     1693.44     46.27 o
   1  10   9        2.69       -2.91      9.69 o
   2  10   9     1569.20     1521.95     33.47 o
   3  10   9     1390.49     1283.41     43.28 o
   4  10   9     2570.59     2494.00     61.07 o
   5  10   9       45.69       26.47     13.30 o
   6  10   9      133.61      116.63     24.61 o
   7  10   9      274.56      357.69     51.23 o
   8  10   9      455.26      616.07     64.11 o
  -8  11   9       45.17      -10.78     69.23 o
  -7  11   9      127.47      143.46     54.35 o
  -6  11   9      130.78      120.27     27.15 o
  -5  11   9       89.23      117.99     25.53 o
  -4  11   9     1093.80     1102.44     50.07 o
  -3  11   9        3.60        8.09     14.20 o
  -2  11   9     1048.66     1052.87     45.65 o
  -1  11   9       12.04       38.73     12.75 o
   0  11   9      637.82      641.41     34.70 o
   1  11   9      403.01      391.21     27.48 o
   2  11   9       39.31       50.42     10.11 o
   3  11   9       43.73       42.24     14.89 o
   4  11   9        0.56       30.02     19.12 o
   5  11   9      506.09      489.97     50.32 o
   6  11   9      410.18      383.80     37.43 o
   7  11   9      228.16      259.56     43.81 o
   8  11   9      126.19      188.91    101.77 o
  -8  12   9        3.81       77.61     84.05 o
  -7  12   9        0.87       29.18     71.52 o
  -6  12   9        5.44       21.10     18.61 o
  -5  12   9        2.34       21.37     21.14 o
  -4  12   9       95.94      135.15     24.39 o
  -3  12   9      568.72      574.64     40.66 o
  -2  12   9      131.67      120.21     20.36 o
  -1  12   9      851.95      800.52     37.94 o
   0  12   9       81.65       73.55     20.35 o
   1  12   9       45.59       50.35     22.86 o
   2  12   9       48.18       59.44     12.53 o
   3  12   9      103.35       95.25     19.13 o
   4  12   9      209.58      216.86     25.82 o
   5  12   9       98.80       99.90     22.70 o
   6  12   9        0.19        2.10     19.97 o
   7  12   9      134.43      118.67     38.58 o
   8  12   9       12.31      142.53     79.63 o
  -8  13   9      238.48      125.41     97.52 o
  -7  13   9        0.32      105.05     41.45 o
  -6  13   9      152.24      115.34     26.97 o
  -5  13   9      384.76      401.43     50.72 o
  -4  13   9       14.57       32.29     16.65 o
  -3  13   9       27.65       13.19     22.83 o
  -2  13   9       11.08       18.61     22.70 o
  -1  13   9      341.31      341.21     29.35 o
   0  13   9      247.72      258.93     25.64 o
   1  13   9       78.47       86.11     16.72 o
   2  13   9      407.84      388.13     25.11 o
   3  13   9      483.83      483.03     35.90 o
   4  13   9      135.25      124.87     25.56 o
   5  13   9      215.22      130.73     35.63 o
   6  13   9      356.02      487.19    153.54 o
   7  13   9       29.32        8.83     27.66 o
   8  13   9       34.85       20.32     26.59 o
  -8  14   9        0.08      407.08    108.67 o
  -7  14   9      213.99      123.97    112.57 o
  -6  14   9       37.61       46.64     22.06 o
  -5  14   9        2.18       42.13     24.24 o
  -4  14   9      340.64      355.48     33.88 o
  -3  14   9        2.65       18.72     17.71 o
  -2  14   9       86.84      106.34     22.08 o
  -1  14   9        7.25        4.79     13.57 o
   0  14   9      200.34      225.30     24.62 o
   1  14   9      262.58      280.16     25.63 o
   2  14   9      483.49      459.57     37.96 o
   3  14   9     1380.42     1247.89     54.82 o
   4  14   9      136.72      136.57     26.58 o
   5  14   9      450.15      476.42     45.25 o
   6  14   9      154.60      160.65     44.41 o
   7  14   9       61.38       65.27     34.19 o
  -8  15   9        0.18      -46.82     46.82 o
  -7  15   9       49.64      308.72     91.73 o
  -6  15   9      421.27      427.61     48.46 o
  -5  15   9      851.18      832.63     53.91 o
  -4  15   9      711.56      689.88     46.23 o
  -3  15   9       22.13       -1.09     16.62 o
  -2  15   9      293.24      337.21     31.05 o
  -1  15   9       24.97       32.57     15.30 o
   0  15   9      796.37      810.98     75.99 o
   1  15   9        6.87       -2.32     11.07 o
   2  15   9        1.71        9.31     19.13 o
   3  15   9      413.60      389.01     39.34 o
   4  15   9      260.20      202.70     31.19 o
   5  15   9      262.76      305.66     37.75 o
   6  15   9       10.71      140.99     73.90 o
   7  15   9      342.89      471.88    211.84 o
  -8  16   9        7.77      -25.68     66.76 o
  -6  16   9      172.64      203.97     50.06 o
  -5  16   9      444.68      406.27     40.99 o
  -4  16   9      185.62      191.89     32.04 o
  -3  16   9       95.58      111.14     29.18 o
  -2  16   9       21.10        6.92     23.19 o
  -1  16   9       22.82        8.69     13.29 o
   0  16   9        1.31      -10.94     10.94 o
   1  16   9      136.09      141.25     23.25 o
   2  16   9       44.30       28.20     14.21 o
   3  16   9       15.69       15.77     15.54 o
   4  16   9      536.30      446.38     62.18 o
   5  16   9       16.51        7.11     18.06 o
   6  16   9        9.23       55.84     50.50 o
   7  16   9       10.52      148.80    100.43 o
  -8  17   9      207.88      172.75     95.67 o
  -7  17   9      368.14      416.86    123.35 o
  -6  17   9       56.28       76.11     23.53 o
  -5  17   9        4.03       56.17     18.74 o
  -4  17   9      313.11      370.40     46.56 o
  -3  17   9        0.02        8.60     16.84 o
  -2  17   9        0.04       -8.08     16.40 o
  -1  17   9       24.57       22.21     22.44 o
   0  17   9       39.03       34.80     17.93 o
   1  17   9       58.73       47.86     17.26 o
   2  17   9      132.49      117.34     24.54 o
   3  17   9       82.38       61.52     20.35 o
   4  17   9       87.31      102.51     23.84 o
   5  17   9       41.01       63.97     23.62 o
   6  17   9       37.41       62.72     54.17 o
   7  17   9      614.02      802.18     93.02 o
  -7  18   9       19.75       -2.26     68.89 o
  -6  18   9      200.70      238.10     44.16 o
  -5  18   9      182.29      159.07     29.10 o
  -4  18   9        0.11       43.66     26.02 o
  -3  18   9       77.87       61.97     23.02 o
  -2  18   9       21.18       73.45     43.28 o
  -1  18   9      699.06      753.95     53.06 o
   0  18   9     2103.19     2016.59     76.14 o
   1  18   9      686.38      584.91     42.21 o
   2  18   9      233.16      204.27     25.27 o
   3  18   9       59.28       31.85     18.87 o
   4  18   9       53.92       51.92     21.25 o
   5  18   9      136.18      264.58     56.73 o
   6  18   9       13.19        0.09     31.56 o
   7  18   9       60.93      157.10    146.96 o
  -7  19   9      213.39      524.51    133.36 o
  -6  19   9       33.50       77.26     29.09 o
  -5  19   9      224.61      165.76     37.97 o
  -4  19   9      276.61      274.16     74.83 o
  -3  19   9       10.62       28.83     22.38 o
  -2  19   9       86.03       90.31     22.59 o
  -1  19   9       10.82        3.86     17.33 o
   0  19   9      154.16      126.28     25.55 o
   1  19   9       98.01       57.58     18.88 o
   2  19   9        0.90        3.51     14.61 o
   3  19   9       10.51       12.14     19.05 o
   4  19   9       17.24       17.76     18.76 o
   5  19   9       33.11      259.44    104.18 o
   6  19   9      505.43      483.00     78.65 o
   7  19   9        4.79      210.11     97.79 o
  -7  20   9        5.82      -56.25     56.25 o
  -6  20   9      195.52      145.37     54.78 o
  -5  20   9      118.20       18.68     54.39 o
  -4  20   9        0.46       -8.74     24.40 o
  -3  20   9      459.45      435.29     51.84 o
  -2  20   9      556.46      613.51     55.14 o
  -1  20   9        4.50        0.16     15.59 o
   0  20   9      183.41      144.49     26.80 o
   1  20   9      133.70      137.36     24.35 o
   2  20   9        3.24        2.21     11.98 o
   3  20   9        0.18       -7.42     20.04 o
   4  20   9       57.13       71.41     24.46 o
   5  20   9        3.62      150.14     78.73 o
   6  20   9        8.14       11.24     35.85 o
  -7  21   9      514.21      -57.37     57.37 o
  -6  21   9      296.21      294.35     78.71 o
  -5  21   9        0.00       68.31    131.11 o
  -4  21   9       13.23       30.25     37.65 o
  -3  21   9      145.48      127.93     31.37 o
  -2  21   9     2404.68     2375.72     80.15 o
  -1  21   9      317.70      331.92     37.63 o
   0  21   9        5.76       -2.25     14.26 o
   1  21   9      618.45      640.60     83.22 o
   2  21   9       65.74       31.91     16.96 o
   3  21   9       78.60       94.91     31.62 o
   4  21   9      490.67      617.49     70.73 o
   5  21   9       23.77       -3.02     36.82 o
   6  21   9       21.77       49.30     36.71 o
  -6  22   9        4.37       52.53    123.67 o
  -5  22   9      432.70      421.12     74.50 o
  -4  22   9      105.61       77.65     41.68 o
  -3  22   9        2.95       35.16     84.75 o
  -2  22   9      733.57      690.81     60.46 o
  -1  22   9      209.77      230.85     48.72 o
   0  22   9       31.84       19.56     23.45 o
   1  22   9       41.83       28.66     16.59 o
   2  22   9      406.07      397.87     36.80 o
   3  22   9       16.74       -2.55     18.80 o
   4  22   9      203.56      188.66     40.47 o
   5  22   9       36.69       11.52     35.04 o
   6  22   9       87.49      102.55     52.29 o
  -6  23   9       34.52       39.07     48.77 o
  -5  23   9      123.57       83.60     51.27 o
  -4  23   9       58.61       44.16     42.92 o
  -3  23   9     1676.58     1701.60    109.38 o
  -2  23   9        0.72       14.16     26.52 o
  -1  23   9       38.02       54.91     21.69 o
   0  23   9      324.38      293.61     35.61 o
   1  23   9        3.51      -12.60     14.54 o
   2  23   9       21.17        6.95     16.05 o
   3  23   9       10.49        8.36     14.08 o
   4  23   9       48.87       78.47     88.86 o
   5  23   9      109.96       -8.44     41.46 o
   6  23   9      474.93      819.59    189.00 o
  -6  24   9       92.23      474.66    128.54 o
  -5  24   9        9.15      -26.41     33.39 o
  -4  24   9      334.92      365.27    156.34 o
  -3  24   9      151.41      198.77     49.81 o
  -2  24   9        8.11        3.01     49.11 o
  -1  24   9      465.09      428.03     56.23 o
   0  24   9        9.64       -2.31     16.56 o
   1  24   9      158.70      187.86     30.22 o
   2  24   9        0.22        5.01     15.38 o
   3  24   9      140.41      159.95     26.34 o
   4  24   9      546.07      712.95     95.27 o
   5  24   9       13.93      -47.94     83.37 o
  -5  25   9      327.02      166.08    258.73 o
  -4  25   9        0.02       36.06     55.62 o
  -3  25   9      195.96      196.14     62.04 o
  -2  25   9       71.59       52.22     44.33 o
  -1  25   9       35.60       61.50     54.22 o
   0  25   9      126.01      140.18     33.72 o
   1  25   9      113.97      133.37     30.69 o
   2  25   9      128.33      159.10     62.52 o
   3  25   9        3.76       12.16     15.90 o
   4  25   9       30.89      -14.24     34.04 o
   5  25   9      110.36       -8.13     95.39 o
  -5  26   9       28.12      -46.10     66.01 o
  -4  26   9        1.29       46.39     59.73 o
  -3  26   9        1.23        6.48     31.20 o
  -2  26   9      121.41       43.86     77.30 o
  -1  26   9       16.29       54.56     51.40 o
   0  26   9      189.37      228.41     40.29 o
   1  26   9       11.34      -11.20     29.31 o
   2  26   9      333.57      380.36     63.97 o
   3  26   9      787.07      829.22     55.67 o
   4  26   9      386.67      508.90     88.65 o
  -4  27   9      404.80      514.10    204.87 o
  -3  27   9       51.90       19.74     33.90 o
  -2  27   9      143.27      138.53     48.56 o
  -1  27   9        1.18      -26.71     44.28 o
   0  27   9       93.42      103.60     38.95 o
   1  27   9        1.66       25.59     19.88 o
   2  27   9      356.62      388.39     92.57 o
   3  27   9       12.76       -1.28     17.08 o
   4  27   9       13.29      -28.68     37.33 o
  -4  28   9        1.84      -34.28     64.90 o
  -3  28   9       22.06       79.07     41.70 o
  -2  28   9        9.37      191.11     96.55 o
  -1  28   9       49.97       97.67     42.02 o
   0  28   9        0.01      -17.01     23.44 o
   1  28   9        3.58       15.48     28.34 o
   2  28   9      181.38      217.29     86.14 o
   3  28   9        4.08        7.80     30.69 o
  -3  29   9        0.56      155.83    167.49 o
  -2  29   9      142.29      152.01     50.34 o
  -1  29   9      106.14      138.90     44.59 o
   0  29   9        3.28      154.90     78.92 o
   1  29   9       77.23       80.29     67.03 o
   2  29   9      121.94      132.80     30.57 o
   3  29   9       65.48       89.75     27.24 o
  -3  30   9        0.89       10.81     60.71 o
  -2  30   9      123.73      184.34     83.15 o
  -1  30   9       25.75       45.00     33.08 o
   0  30   9      131.41      138.74     41.55 o
   1  30   9       71.33      122.98     39.41 o
   2  30   9      492.29      510.90     56.08 o
  -1  31   9        2.79       49.98     34.97 o
   0  31   9      136.49      116.27     40.14 o
   1  31   9        3.52      137.14     94.68 o
  -8   0  10       12.33       25.66     78.47 o
  -6   0  10     4963.28     4889.36    146.59 o
  -4   0  10      419.29      528.57     55.62 o
  -2   0  10      450.52      447.26     47.58 o
   0   0  10      424.46      444.98     42.34 o
   2   0  10     1272.29     1210.24     54.58 o
   4   0  10      962.68     1061.05     74.00 o
   6   0  10       76.84       65.68     30.89 o
   8   0  10      198.31      166.84     98.56 o
  -8   1  10        1.02      -17.29     48.87 o
  -7   1  10        9.79       30.67     50.86 o
  -6   1  10      816.53      835.97     52.19 o
  -5   1  10       40.74       25.54     17.30 o
  -4   1  10      131.43      124.14     42.38 o
  -3   1  10      372.34      438.35     34.09 o
  -2   1  10       25.15       36.96     16.25 o
  -1   1  10      771.09      788.57     37.03 o
   0   1  10       89.75       71.99     18.18 o
   1   1  10      108.05      115.59     17.71 o
   2   1  10      520.40      566.11     37.52 o
   3   1  10       29.48       64.83     16.90 o
   4   1  10     1914.10     1929.17     46.57 o
   5   1  10        2.47       17.56     15.52 o
   6   1  10      136.52      107.33     23.92 o
   7   1  10       29.70       40.62     50.72 o
   8   1  10       77.94       98.26     60.11 o
  -8   2  10        2.04        4.60     49.81 o
  -7   2  10      354.39      337.74     82.14 o
  -6   2  10      936.90      947.28     55.26 o
  -5   2  10       80.85       86.93     21.56 o
  -4   2  10       21.79       18.61     15.60 o
  -3   2  10      688.14      710.64     40.65 o
  -2   2  10      204.35      192.14     23.60 o
  -1   2  10      160.82      167.94     20.76 o
   0   2  10       25.38       33.52     10.19 o
   1   2  10       18.03       32.96     12.43 o
   2   2  10      457.19      477.71     27.39 o
   3   2  10      842.26      831.12     31.48 o
   4   2  10     1849.04     1750.19     52.27 o
   5   2  10     1128.36     1061.25     46.82 o
   6   2  10       11.70       41.44     20.36 o
   7   2  10      348.32      516.57     98.22 o
   8   2  10        0.93       62.94     58.46 o
  -8   3  10        0.16        3.01     52.41 o
  -7   3  10      209.15      138.27     65.26 o
  -6   3  10      347.01      348.51     35.56 o
  -5   3  10      879.77      917.89     52.61 o
  -4   3  10       34.13       40.30     17.89 o
  -3   3  10      102.00       91.90     20.17 o
  -2   3  10      538.67      567.83     37.17 o
  -1   3  10     1025.62     1005.71     38.96 o
   0   3  10      280.92      306.35     26.22 o
   1   3  10     2227.61     2202.00     52.72 o
   2   3  10      694.96      711.03     31.99 o
   3   3  10      374.16      413.34     33.85 o
   4   3  10       29.22       48.82     25.06 o
   5   3  10       10.50       15.28     12.10 o
   6   3  10        5.32       14.01     19.47 o
   7   3  10      142.81      220.14     71.42 o
   8   3  10       18.94       63.55     53.97 o
  -8   4  10       87.51       52.22     60.09 o
  -7   4  10       68.53        0.48     48.11 o
  -6   4  10       26.83       -2.44     20.53 o
  -5   4  10        9.09       14.30     16.56 o
  -4   4  10       54.26       31.12     15.96 o
  -3   4  10        1.39        5.19     14.01 o
  -2   4  10        6.00       21.80     12.52 o
  -1   4  10      127.11      158.79     20.61 o
   0   4  10      389.32      413.42     31.59 o
   1   4  10      193.43      265.00     28.23 o
   2   4  10        1.35       26.43     14.90 o
   3   4  10      234.15      279.24     28.73 o
   4   4  10        0.02        3.98     11.27 o
   5   4  10       76.96       83.12     15.84 o
   6   4  10       34.03       51.82     17.69 o
   7   4  10      702.43      896.88    126.41 o
   8   4  10       64.35      122.49     64.95 o
  -8   5  10        5.32       -5.88     51.59 o
  -7   5  10        0.00      -19.57     50.92 o
  -6   5  10       50.18       70.95     24.06 o
  -5   5  10        0.11        8.37     16.33 o
  -4   5  10       22.22       21.16     20.42 o
  -3   5  10       78.31       94.15     19.60 o
  -2   5  10        5.16       27.01     14.17 o
  -1   5  10      173.16      181.63     22.12 o
   0   5  10       42.27       46.81     14.37 o
   1   5  10     2606.46     2576.63     57.23 o
   2   5  10       19.50       21.90     11.28 o
   3   5  10        3.82       26.24     14.66 o
   4   5  10      168.86      157.68     22.16 o
   5   5  10      292.44      311.49     26.40 o
   6   5  10       92.11       93.44     22.56 o
   7   5  10       13.65        7.55     18.63 o
   8   5  10      105.30      108.57     65.73 o
  -8   6  10       25.49       33.84     55.46 o
  -7   6  10      166.21      214.71     70.00 o
  -6   6  10       28.47       38.97     21.46 o
  -5   6  10      324.69      354.72     34.34 o
  -4   6  10       66.80       59.63     18.42 o
  -3   6  10      877.46      957.51     43.65 o
  -2   6  10      223.57      224.75     24.43 o
  -1   6  10        1.24        8.64     11.67 o
   0   6  10      122.54       92.62     16.60 o
   1   6  10      387.52      421.06     29.05 o
   2   6  10      119.72      121.57     17.00 o
   3   6  10      964.43      927.92     44.24 o
   4   6  10        9.34       12.72     12.96 o
   5   6  10      354.84      415.31     30.17 o
   6   6  10      124.45      154.28     25.49 o
   7   6  10      132.42      124.37     31.10 o
   8   6  10      151.71      150.90     33.76 o
  -8   7  10      209.41      130.22     97.90 o
  -7   7  10        6.73       67.32     54.35 o
  -6   7  10       61.42       94.08     26.36 o
  -5   7  10        1.27        5.91     16.12 o
  -4   7  10      195.74      212.99     26.76 o
  -3   7  10        7.96       39.53     16.11 o
  -2   7  10      771.32      737.56     38.90 o
  -1   7  10      547.05      591.97     36.30 o
   0   7  10      230.76      245.55     25.36 o
   1   7  10     1143.67     1111.27     38.28 o
   2   7  10      151.58      146.19     17.76 o
   3   7  10     1145.91     1156.01     46.98 o
   4   7  10      309.25      287.10     37.79 o
   5   7  10       15.24       13.43     13.45 o
   6   7  10        4.63        7.47     15.79 o
   7   7  10       24.07       17.63     22.67 o
   8   7  10        0.01       18.77     51.64 o
  -8   8  10      187.93      205.82    106.63 o
  -7   8  10        0.02       -5.44     72.33 o
  -6   8  10        0.47       27.30     21.72 o
  -5   8  10       36.63       34.55     20.46 o
  -4   8  10        1.84        7.12     14.55 o
  -3   8  10       17.40       16.60     13.84 o
  -2   8  10        0.29       -5.97     11.27 o
  -1   8  10        4.82       13.86     12.22 o
   0   8  10        3.23       -3.08     10.70 o
   1   8  10        2.46       -0.10     10.20 o
   2   8  10       32.30       16.99     12.76 o
   3   8  10        4.30       25.20     14.03 o
   4   8  10       69.29       63.18     16.44 o
   5   8  10      111.82      111.44     21.41 o
   6   8  10      191.32      196.17     28.17 o
   7   8  10      234.44      273.17     43.99 o
  -8   9  10        9.71       56.79     87.44 o
  -7   9  10       20.71       -1.78     70.38 o
  -6   9  10      248.50      257.69     39.23 o
  -5   9  10       23.91       41.90     19.73 o
  -4   9  10      100.03      102.76     27.84 o
  -3   9  10        0.38       33.84     22.14 o
  -2   9  10      215.59      234.09     27.74 o
  -1   9  10     1352.78     1309.00     47.88 o
   0   9  10      109.38       72.89     16.52 o
   1   9  10      381.03      441.91     29.92 o
   2   9  10        7.16        5.95      9.54 o
   3   9  10      137.49      153.50     23.72 o
   4   9  10      568.08      571.34     38.33 o
   5   9  10        2.31      -11.43     14.15 o
   6   9  10       17.52       40.08     26.38 o
   7   9  10        0.78       -8.34     19.40 o
  -8  10  10       32.57      -66.55     66.55 o
  -7  10  10      196.61      145.39     95.43 o
  -6  10  10        2.61       16.84     22.11 o
  -5  10  10      320.93      316.45     35.49 o
  -4  10  10       19.55      -19.06     19.06 o
  -3  10  10      921.34      920.04     48.34 o
  -2  10  10      151.85      159.16     23.28 o
  -1  10  10       11.20      -10.97     10.97 o
   0  10  10       39.66       47.66     16.27 o
   1  10  10      216.71      186.55     26.68 o
   2  10  10      501.94      465.15     40.34 o
   3  10  10     1624.68     1638.45     60.88 o
   4  10  10        7.54        8.19     12.48 o
   5  10  10      279.46      248.44     28.83 o
   6  10  10        7.96       31.95     25.14 o
   7  10  10      572.44      618.75     65.77 o
  -8  11  10       22.12      -62.18     65.05 o
  -7  11  10        0.03       76.25     88.46 o
  -6  11  10       20.73       39.25     23.57 o
  -5  11  10        6.62       26.40     21.22 o
  -4  11  10       46.11       74.80     21.18 o
  -3  11  10      416.51      490.38     39.43 o
  -2  11  10      451.52      457.30     37.02 o
  -1  11  10     1201.85     1137.01     46.02 o
   0  11  10      418.53      410.21     37.98 o
   1  11  10     1131.85     1097.41     41.61 o
   2  11  10      719.51      686.31     35.55 o
   3  11  10      355.77      395.49     38.60 o
   4  11  10       38.72       19.48     15.75 o
   5  11  10       20.52       27.48     25.16 o
   6  11  10       12.35       27.06     27.61 o
   7  11  10      257.29      210.95     47.41 o
  -8  12  10       64.86       29.97     88.09 o
  -7  12  10      327.93      272.38    113.74 o
  -6  12  10      145.32       91.40     33.66 o
  -5  12  10       40.51       45.69     23.61 o
  -4  12  10      174.07      161.83     25.85 o
  -3  12  10       26.29       34.74     16.98 o
  -2  12  10       27.05       28.95     16.27 o
  -1  12  10       67.40       81.73     19.07 o
   0  12  10       37.13       32.66     15.63 o
   1  12  10       19.82       19.49     13.56 o
   2  12  10      606.80      590.40     30.60 o
   3  12  10      679.47      763.21     49.86 o
   4  12  10        0.01       10.40     16.27 o
   5  12  10       47.08       82.85     67.30 o
   6  12  10       21.59       64.08     40.94 o
   7  12  10        1.49       28.37     46.12 o
  -7  13  10       56.15        5.03     75.38 o
  -6  13  10      151.58      153.63     52.71 o
  -5  13  10      496.14      498.94     47.67 o
  -4  13  10       58.29       44.79     19.61 o
  -3  13  10      663.11      716.61     47.17 o
  -2  13  10      415.95      369.95     34.99 o
  -1  13  10      261.02      268.92     29.28 o
   0  13  10      118.94      108.69     19.54 o
   1  13  10      208.01      206.02     23.88 o
   2  13  10      252.25      216.74     29.08 o
   3  13  10     1989.41     1874.50     80.44 o
   4  13  10       94.31       66.08     21.89 o
   5  13  10      219.69      245.88     47.37 o
   6  13  10      257.32      305.05    102.69 o
   7  13  10      100.01       99.91     74.28 o
  -7  14  10      358.53      342.72    126.32 o
  -6  14  10       19.38       31.21     36.58 o
  -5  14  10     1322.01     1316.70     64.32 o
  -4  14  10        5.06       18.62     16.22 o
  -3  14  10      117.76      127.93     22.77 o
  -2  14  10        0.03      -12.89     12.89 o
  -1  14  10        5.31       10.45     14.89 o
   0  14  10      103.14       91.24     25.16 o
   1  14  10        5.01       -7.32     14.79 o
   2  14  10      751.47      792.92     36.92 o
   3  14  10        2.16       48.71     31.83 o
   4  14  10        2.44      -17.73     17.73 o
   5  14  10      462.67      544.25     71.51 o
   6  14  10      108.91      342.02     84.78 o
   7  14  10      191.92      444.70    116.59 o
  -7  15  10      125.87      294.74     97.03 o
  -6  15  10       14.76      -26.40     54.46 o
  -5  15  10       37.50       61.92     30.47 o
  -4  15  10      853.72      781.99     51.37 o
  -3  15  10       87.74      104.30     22.24 o
  -2  15  10      182.32      153.72     25.41 o
  -1  15  10        1.97       10.21     14.49 o
   0  15  10      113.05      103.79     20.05 o
   1  15  10      135.12      108.24     20.80 o
   2  15  10        4.47       20.42     14.96 o
   3  15  10      256.40      284.91     42.36 o
   4  15  10        1.34       -3.08     16.15 o
   5  15  10        1.04      -15.41     32.95 o
   6  15  10      115.52      163.66     59.47 o
   7  15  10       31.05       71.59    112.06 o
  -7  16  10        7.78       91.93     57.57 o
  -6  16  10      154.27      158.34     80.41 o
  -5  16  10      188.90      125.31     39.41 o
  -4  16  10       46.43       40.24     20.88 o
  -3  16  10      387.90      440.58     41.36 o
  -2  16  10      544.36      534.75     41.52 o
  -1  16  10      108.22      125.02     34.29 o
   0  16  10      680.31      756.30     48.24 o
   1  16  10      608.34      600.81     40.50 o
   2  16  10      157.73      159.73     32.48 o
   3  16  10        0.05       -3.62     23.51 o
   4  16  10        0.33        6.55     18.76 o
   5  16  10       76.78       65.29     78.04 o
   6  16  10       89.24      306.33    107.91 o
  -7  17  10        8.39      291.31     91.82 o
  -6  17  10        1.56      -30.22     30.22 o
  -5  17  10        2.74       21.88     19.43 o
  -4  17  10       79.34       42.81     22.25 o
  -3  17  10       17.20       33.59     27.84 o
  -2  17  10       65.44       41.38     21.68 o
  -1  17  10      458.30      503.72     54.39 o
   0  17  10       65.56       75.04     23.35 o
   1  17  10        5.80       17.54     15.69 o
   2  17  10        2.74       17.90     27.21 o
   3  17  10      107.35       89.85     37.58 o
   4  17  10       65.57       44.16     33.70 o
   5  17  10       42.09       11.82     26.39 o
   6  17  10      115.20      385.54    118.01 o
  -7  18  10      258.14      -60.04     66.77 o
  -6  18  10       53.55       40.84     40.73 o
  -5  18  10      499.38      455.26     70.53 o
  -4  18  10        0.22       13.92     24.18 o
  -3  18  10      131.13      111.81     29.63 o
  -2  18  10      462.29      507.53     48.00 o
  -1  18  10     1359.51     1380.09     61.19 o
   0  18  10      181.98      154.22     27.16 o
   1  18  10      124.47      122.69     29.71 o
   2  18  10       91.29       67.34     18.28 o
   3  18  10      214.20      205.31     40.39 o
   4  18  10      115.98      166.70     46.63 o
   5  18  10      321.79      323.01     62.59 o
   6  18  10        1.94        5.58     31.00 o
  -6  19  10       34.03       18.22     34.88 o
  -5  19  10       79.16      117.10     36.39 o
  -4  19  10      114.48      152.51     42.67 o
  -3  19  10     1761.09     1754.93     74.12 o
  -2  19  10       14.12       19.62     20.18 o
  -1  19  10     3558.36     3521.32     97.46 o
   0  19  10      631.74      662.13     52.52 o
   1  19  10      752.09      731.45     49.03 o
   2  19  10       85.80       54.88     16.96 o
   3  19  10      110.28       90.20     37.98 o
   4  19  10      106.01       52.30     37.78 o
   5  19  10        0.59       34.53     53.22 o
   6  19  10      139.80       58.05     33.86 o
  -6  20  10        0.87        0.16     36.25 o
  -5  20  10       10.09        4.71     44.12 o
  -4  20  10       20.68       68.51     46.56 o
  -3  20  10      640.33      639.41     62.82 o
  -2  20  10      192.13      180.53     34.82 o
  -1  20  10     1140.29     1119.11     61.65 o
   0  20  10      208.83      200.36     33.33 o
   1  20  10       85.48       60.86     20.59 o
   2  20  10        7.03       15.38     16.58 o
   3  20  10       96.64       86.75     38.25 o
   4  20  10       31.17       30.03     53.21 o
   5  20  10       14.02       71.68    132.78 o
  -6  21  10        3.80       40.27     43.57 o
  -5  21  10       40.19       14.24     43.48 o
  -4  21  10      188.67       82.39     37.07 o
  -3  21  10       85.95       89.77     32.03 o
  -2  21  10     1461.12     1390.85     67.21 o
  -1  21  10     1382.69     1289.08     64.89 o
   0  21  10        0.71        0.26     15.15 o
   1  21  10      292.96      289.42     49.03 o
   2  21  10        4.53        9.50     18.16 o
   3  21  10      100.28      125.47     46.21 o
   4  21  10        5.43       23.19     57.63 o
   5  21  10       89.22       95.31     82.95 o
  -5  22  10       81.37       53.47     50.82 o
  -4  22  10        6.14        8.37     39.00 o
  -3  22  10     1717.62     1570.16    243.68 o
  -2  22  10        3.40        2.07     20.38 o
  -1  22  10      363.15      248.33     40.72 o
   0  22  10        2.52        4.41     17.23 o
   1  22  10        1.28       -9.19     14.32 o
   2  22  10      396.35      390.50     37.49 o
   3  22  10      177.16      186.43     52.15 o
   4  22  10      280.71      360.62     70.25 o
   5  22  10      829.17      984.05    111.80 o
  -5  23  10        3.64      -32.18     39.22 o
  -4  23  10       91.64      135.39     75.22 o
  -3  23  10       51.60       66.08     37.33 o
  -2  23  10      712.84      659.01    175.42 o
  -1  23  10      100.79      108.06     27.51 o
   0  23  10        3.88        0.32     17.33 o
   1  23  10      171.67      175.71     30.23 o
   2  23  10      438.58      440.50     37.61 o
   3  23  10      283.30      254.48     63.52 o
   4  23  10        0.94        3.81     33.42 o
  -5  24  10        0.68        8.65     44.55 o
  -4  24  10      483.88      451.88    116.75 o
  -3  24  10       57.43       97.74     39.09 o
  -2  24  10       37.66      -36.69     57.92 o
  -1  24  10       74.25       34.32     24.24 o
   0  24  10        8.41        5.64     17.51 o
   1  24  10      185.23      161.66     35.67 o
   2  24  10      310.49      299.40     39.08 o
   3  24  10       80.41      -56.88     57.22 o
   4  24  10        8.24       68.83     62.98 o
  -4  25  10      350.95      298.04    137.13 o
  -3  25  10        9.21      -16.11     29.49 o
  -2  25  10       23.46        3.43     30.39 o
  -1  25  10      130.04      102.98     65.38 o
   0  25  10        2.49      -17.46     17.46 o
   1  25  10       31.28       42.11     23.56 o
   2  25  10       33.44       71.45     24.13 o
   3  25  10       53.63       15.21     33.86 o
   4  25  10      278.61      344.24    107.42 o
  -4  26  10       43.88      238.60    112.53 o
  -3  26  10       47.75      133.14     50.02 o
  -2  26  10      153.68      188.06     82.62 o
  -1  26  10      195.45       87.27     41.04 o
   0  26  10      125.83      136.37     56.80 o
   1  26  10       20.22       47.51     21.30 o
   2  26  10      200.02      190.25     48.12 o
   3  26  10      119.30      154.52     57.52 o
  -3  27  10        0.05      202.39     97.09 o
  -2  27  10      139.87       78.12     96.18 o
  -1  27  10      486.44      421.37     67.98 o
   0  27  10      283.13      278.17     45.05 o
   1  27  10      156.05      182.83     36.20 o
   2  27  10      224.34      260.02     39.95 o
  -2  28  10       27.34       63.84     46.68 o
  -1  28  10        1.64       51.63     34.67 o
   0  28  10       77.15       55.16     52.79 o
   1  28  10      324.88      446.02     90.41 o
   2  28  10      340.60      385.17     50.38 o
  -1  29  10       93.70       12.39     53.79 o
   0  29  10       23.30       -0.38     29.33 o
  -7   0  11      206.14      264.66    113.62 o
  -5   0  11     9057.93     9082.37    205.99 o
  -3   0  11        2.92       18.25     22.08 o
  -1   0  11      483.98      559.63     53.64 o
   1   0  11        3.73       11.62     16.41 o
   3   0  11      346.83      367.35     34.72 o
   5   0  11      105.45      118.17     35.04 o
   7   0  11      144.71      242.45    108.45 o
  -8   1  11       38.55       19.24     57.08 o
  -7   1  11        0.54        5.62     51.71 o
  -6   1  11      496.22      575.90     62.25 o
  -5   1  11      286.50      359.23     35.47 o
  -4   1  11        2.74       -1.01     16.32 o
  -3   1  11      675.50      684.21     44.59 o
  -2   1  11        0.25       -1.56     13.40 o
  -1   1  11      453.52      475.73     35.04 o
   0   1  11       15.38       13.90     12.88 o
   1   1  11      450.73      470.26     32.22 o
   2   1  11     1556.04     1554.10     45.31 o
   3   1  11      129.61      134.41     18.24 o
   4   1  11      986.74      988.23     42.34 o
   5   1  11       82.66       87.87     23.39 o
   6   1  11      331.59      435.47     92.65 o
   7   1  11       21.15       97.65     58.49 o
  -8   2  11       84.66       16.33     56.63 o
  -7   2  11       14.96       -4.52     49.53 o
  -6   2  11      390.28      359.99     51.93 o
  -5   2  11     2184.75     2028.49     84.61 o
  -4   2  11      599.35      658.14     45.15 o
  -3   2  11        0.39      -13.72     13.72 o
  -2   2  11      655.99      679.90     42.46 o
  -1   2  11        3.41        3.01     12.10 o
   0   2  11        2.94       -3.00     11.78 o
   1   2  11       18.68       34.41     13.21 o
   2   2  11       12.56       80.62     20.88 o
   3   2  11       39.97       58.89     18.28 o
   4   2  11      177.14      243.60     34.80 o
   5   2  11      196.59      170.37     35.31 o
   6   2  11       71.26       69.95     53.02 o
   7   2  11       13.88       52.78     58.13 o
  -8   3  11      126.23       31.14     58.02 o
  -7   3  11       36.47       72.50     59.21 o
  -6   3  11       40.62        6.33     26.22 o
  -5   3  11      354.38      397.90     38.33 o
  -4   3  11       35.12       30.18     18.74 o
  -3   3  11       53.58       73.66     19.86 o
  -2   3  11       85.73       51.24     17.47 o
  -1   3  11      220.26      250.22     26.89 o
   0   3  11       18.60       13.30     13.23 o
   1   3  11        3.76       11.00     11.25 o
   2   3  11      584.40      571.81     30.18 o
   3   3  11      212.36      202.79     26.70 o
   4   3  11      438.63      421.79     33.04 o
   5   3  11       17.50       35.86     36.14 o
   6   3  11        1.90       37.36     51.60 o
   7   3  11      530.19      804.25    122.51 o
  -8   4  11      277.91      242.57     78.38 o
  -7   4  11       68.67       72.32     59.95 o
  -6   4  11      172.05       67.92     38.43 o
  -5   4  11        5.28        5.28     19.29 o
  -4   4  11        3.31       14.98     16.84 o
  -3   4  11        0.07        0.05     14.47 o
  -2   4  11        0.10        7.64     13.88 o
  -1   4  11        7.02        8.67     12.55 o
   0   4  11       67.98       49.07     14.69 o
   1   4  11      833.69      848.59     37.82 o
   2   4  11       23.82       41.92     13.31 o
   3   4  11      175.49      202.49     27.52 o
   4   4  11       58.53       48.21     17.16 o
   5   4  11      312.93      317.86     36.00 o
   6   4  11        0.04       31.90     50.92 o
   7   4  11      375.41      422.78     91.18 o
  -7   5  11       46.46       67.51     60.96 o
  -6   5  11        0.67      -16.36     27.62 o
  -5   5  11        7.80       21.00     19.65 o
  -4   5  11      154.37      133.23     24.16 o
  -3   5  11     1261.32     1218.76     48.76 o
  -2   5  11      128.56      143.64     23.02 o
  -1   5  11      303.59      303.22     28.92 o
   0   5  11      197.02      209.51     23.94 o
   1   5  11      144.77      154.13     20.81 o
   2   5  11        8.32       13.96     10.96 o
   3   5  11      273.25      275.99     30.50 o
   4   5  11        0.80       11.58     15.21 o
   5   5  11        3.99       23.83     19.18 o
   6   5  11       28.98       20.58     18.76 o
   7   5  11      123.93      144.63     65.75 o
  -7   6  11      106.51      134.49     91.80 o
  -6   6  11      100.50      114.01     39.11 o
  -5   6  11      107.66       67.57     21.29 o
  -4   6  11       13.75       10.86     17.33 o
  -3   6  11       18.50       -1.24     15.88 o
  -2   6  11      279.27      256.88     28.04 o
  -1   6  11       43.88       33.00     14.59 o
   0   6  11      683.16      643.20     36.62 o
   1   6  11        0.73        7.94     12.31 o
   2   6  11        0.60        6.30     10.09 o
   3   6  11      114.34      120.44     28.60 o
   4   6  11        5.10       13.76     15.27 o
   5   6  11        5.43       12.11     18.15 o
   6   6  11       31.66       29.81     21.84 o
   7   6  11       26.90       60.72     57.47 o
  -7   7  11       41.66       57.50     85.15 o
  -6   7  11        0.97      -19.58     28.54 o
  -5   7  11       14.81       38.77     21.89 o
  -4   7  11        0.15       28.70     18.85 o
  -3   7  11     1072.69     1028.72     47.69 o
  -2   7  11      592.75      651.79     41.84 o
  -1   7  11      303.77      343.71     30.70 o
   0   7  11       81.96       64.81     16.55 o
   1   7  11      117.60      117.88     19.05 o
   2   7  11      441.78      398.28     27.30 o
   3   7  11        0.36       41.47     17.26 o
   4   7  11       35.11       32.03     18.79 o
   5   7  11       36.91       44.89     23.15 o
   6   7  11      200.20      173.28     35.19 o
   7   7  11       71.83       74.35     27.93 o
  -7   8  11       40.25       67.94     82.36 o
  -6   8  11       30.05        2.18     32.72 o
  -5   8  11        0.20       -1.57     18.85 o
  -4   8  11       84.51       61.55     21.86 o
  -3   8  11       33.41       37.28     19.30 o
  -2   8  11       19.55        4.87     16.08 o
  -1   8  11      466.92      504.27     40.04 o
   0   8  11       39.20       19.65     14.77 o
   1   8  11     1602.16     1583.40     48.06 o
   2   8  11      126.53       95.47     16.82 o
   3   8  11     1895.43     1806.98     60.73 o
   4   8  11       34.30       27.81     18.21 o
   5   8  11      860.12      983.03     58.53 o
   6   8  11       86.23       75.99     28.24 o
   7   8  11      472.16      535.78     53.15 o
  -7   9  11       68.17      166.19    101.22 o
  -6   9  11      109.30       55.32     49.04 o
  -5   9  11       44.74       59.35     25.88 o
  -4   9  11        4.88        2.61     16.77 o
  -3   9  11       93.65      112.96     24.47 o
  -2   9  11        0.10       -6.14     14.16 o
  -1   9  11     1217.55     1189.03     48.29 o
   0   9  11       43.41       12.50     19.20 o
   1   9  11     1035.06     1041.20     42.47 o
   2   9  11       36.21        6.24     16.72 o
   3   9  11      116.18      104.82     28.74 o
   4   9  11        0.03        6.99     16.92 o
   5   9  11        5.79       35.40     23.24 o
   6   9  11        4.77       27.29     24.53 o
  -7  10  11       12.22       72.37     88.03 o
  -6  10  11      114.48      109.22     49.40 o
  -5  10  11       38.48       42.23     24.75 o
  -4  10  11      649.97      679.37     49.69 o
  -3  10  11       14.52       16.86     16.86 o
  -2  10  11      492.29      443.59     38.52 o
  -1  10  11       13.98        0.72     14.59 o
   0  10  11      218.30      201.88     27.24 o
   1  10  11       51.50       62.05     16.38 o
   2  10  11      173.45      189.42     30.78 o
   3  10  11       58.75       50.20     22.50 o
   4  10  11       64.15       46.99     24.35 o
   5  10  11       33.33       18.51     22.80 o
   6  10  11      436.31      542.74     68.74 o
  -7  11  11      110.45      190.17    110.07 o
  -6  11  11       84.31       58.28     46.56 o
  -5  11  11       43.04       61.05     30.54 o
  -4  11  11        9.60       26.10     19.11 o
  -3  11  11      132.96      135.15     26.30 o
  -2  11  11      108.94       86.81     22.32 o
  -1  11  11       45.75       25.34     15.98 o
   0  11  11      218.05      195.44     25.92 o
   1  11  11      317.01      292.65     30.67 o
   2  11  11        0.04       -9.93     16.63 o
   3  11  11       48.43       23.34     20.70 o
   4  11  11        2.55      -18.74     19.85 o
   5  11  11      183.79      198.33     87.39 o
   6  11  11      230.62      295.44     56.12 o
  -7  12  11      446.07      291.25    123.45 o
  -6  12  11        0.43        0.14     33.79 o
  -5  12  11        8.37       18.36     25.36 o
  -4  12  11      222.30      230.02     32.08 o
  -3  12  11       31.33       27.57     18.03 o
  -2  12  11       23.41       25.10     16.68 o
  -1  12  11      112.65       86.42     20.74 o
   0  12  11       42.81       34.90     16.07 o
   1  12  11     1024.00      992.58     42.71 o
   2  12  11      327.35      311.39     36.91 o
   3  12  11      157.77      177.76     38.34 o
   4  12  11       54.47       39.62     30.46 o
   5  12  11      330.54      248.71     52.52 o
   6  12  11        7.21        0.72     24.29 o
  -7  13  11        0.01      -32.10     72.97 o
  -6  13  11        2.41      -31.41     33.35 o
  -5  13  11       25.58       18.84     36.93 o
  -4  13  11      115.69      118.72     25.85 o
  -3  13  11      202.78      205.37     30.53 o
  -2  13  11       80.63       58.97     19.36 o
  -1  13  11      484.86      482.96     38.97 o
   0  13  11       81.30       41.39     17.31 o
   1  13  11       70.89       59.47     18.05 o
   2  13  11       25.17        4.21     23.77 o
   3  13  11      149.37      148.84     35.68 o
   4  13  11      136.04      128.70     40.37 o
   5  13  11      103.74      132.48     40.70 o
   6  13  11        2.45       43.15     65.08 o
  -6  14  11      119.45      162.17     57.69 o
  -5  14  11       42.20       20.52     33.16 o
  -4  14  11      106.02       81.98     23.25 o
  -3  14  11      122.30      104.37     27.45 o
  -2  14  11        3.06       17.75     16.49 o
  -1  14  11       80.49       58.51     19.60 o
   0  14  11      174.33      170.89     25.87 o
   1  14  11       94.59       87.38     21.52 o
   2  14  11        0.29      -14.44     18.60 o
   3  14  11      162.38      165.93     43.82 o
   4  14  11       50.09       96.84    111.25 o
   5  14  11      144.92      137.89     46.38 o
   6  14  11       29.17       86.10    108.23 o
  -6  15  11      262.97      195.22     63.32 o
  -5  15  11       20.85        2.45     32.37 o
  -4  15  11       78.59       66.36     24.26 o
  -3  15  11        0.44       25.73     29.82 o
  -2  15  11       37.71       59.62     22.43 o
  -1  15  11        0.04       -9.21     14.98 o
   0  15  11      160.48      154.02     26.87 o
   1  15  11      260.76      252.96     30.22 o
   2  15  11      492.34      578.39     60.06 o
   3  15  11        0.06       24.81     50.16 o
   4  15  11        7.87      -19.27     22.03 o
   5  15  11      353.65      393.11    155.84 o
   6  15  11      230.42      678.80    146.41 o
  -6  16  11        0.18       -0.92     45.63 o
  -5  16  11      169.59      161.12     56.08 o
  -4  16  11       42.90       99.23     71.34 o
  -3  16  11       26.80       33.48     23.87 o
  -2  16  11      137.76      109.82     27.19 o
  -1  16  11       76.62       60.25     22.27 o
   0  16  11       69.86       75.41     22.45 o
   1  16  11        6.53       14.43     31.41 o
   2  16  11       59.72       65.10     26.83 o
   3  16  11      526.89      539.14     74.36 o
   4  16  11      430.09      482.12     70.98 o
   5  16  11      489.62      550.30     78.33 o
  -6  17  11       35.61       81.18     40.70 o
  -5  17  11      522.25      377.98     72.36 o
  -4  17  11       97.70      146.26     50.13 o
  -3  17  11      865.60      866.39     60.91 o
  -2  17  11       20.17       10.29     33.25 o
  -1  17  11      247.06      200.48     32.83 o
   0  17  11       60.99       33.11     23.48 o
   1  17  11        0.48       26.22     23.00 o
   2  17  11        4.78        9.30     25.24 o
   3  17  11      255.75      221.07     52.11 o
   4  17  11       38.44       37.78     28.82 o
   5  17  11       83.49      101.29     46.68 o
  -6  18  11       62.32      153.54    183.16 o
  -5  18  11       40.96       33.83     44.29 o
  -4  18  11       32.31       25.52     38.43 o
  -3  18  11      240.96      168.54     38.93 o
  -2  18  11      858.49      834.74     61.33 o
  -1  18  11      745.81      699.07     54.97 o
   0  18  11      697.36      634.20     53.88 o
   1  18  11      271.89      249.08     32.03 o
   2  18  11       29.11      159.13     75.72 o
   3  18  11      130.37       75.76     35.92 o
   4  18  11       18.16       -1.78     28.09 o
   5  18  11       22.96       60.70     56.85 o
  -5  19  11       18.31       35.10     42.25 o
  -4  19  11        0.10       20.97     72.18 o
  -3  19  11       83.13       93.52     28.26 o
  -2  19  11        0.16       15.69     25.95 o
  -1  19  11      160.86      173.24     29.92 o
   0  19  11        9.78       15.42     36.42 o
   1  19  11      179.58      142.41     26.42 o
   2  19  11       27.57       11.15     88.34 o
   3  19  11       45.52       52.85     33.85 o
   4  19  11       57.33       55.76     37.23 o
   5  19  11        5.46       39.12     37.02 o
  -5  20  11       74.55      127.98     97.77 o
  -4  20  11      551.27      460.07     75.72 o
  -3  20  11       22.77       60.77     56.74 o
  -2  20  11      577.26      501.91     50.27 o
  -1  20  11      240.02      225.27     36.34 o
   0  20  11     1641.19     1407.62     63.46 o
   1  20  11      545.96      487.36     55.87 o
   2  20  11       29.18       34.09     16.25 o
   3  20  11      571.58      707.32     92.45 o
   4  20  11      189.48      235.12     61.07 o
  -5  21  11      604.35      549.66    105.58 o
  -4  21  11     1213.62      926.99    118.02 o
  -3  21  11      316.07      191.25     84.82 o
  -2  21  11      266.94      205.09     54.08 o
  -1  21  11       18.58       -2.80     19.46 o
   0  21  11      148.16      202.89     41.54 o
   1  21  11      324.55      225.83     56.90 o
   2  21  11       56.56       41.57     18.00 o
   3  21  11        2.30      -22.62     22.62 o
   4  21  11        3.76        3.69     30.86 o
  -4  22  11      276.53      276.43     60.55 o
  -3  22  11       53.68      -12.39     27.10 o
  -2  22  11       24.90        5.45     21.40 o
  -1  22  11       99.88       35.82     25.23 o
   0  22  11     1118.36     1063.15     71.61 o
   1  22  11      170.96      149.18     44.46 o
   2  22  11        0.56        7.33     17.11 o
   3  22  11       75.74       42.38     41.96 o
   4  22  11       51.62      -16.11     70.09 o
  -4  23  11      482.58      473.50    100.48 o
  -3  23  11       51.85       62.31     60.38 o
  -2  23  11       29.53        8.24     27.21 o
  -1  23  11      126.78      104.32     32.26 o
   0  23  11      111.26      155.78     35.58 o
   1  23  11        3.95       12.42     22.98 o
   2  23  11       60.96       75.90     37.08 o
   3  23  11       14.58      -23.96     70.85 o
  -3  24  11        6.35        4.43     35.06 o
  -2  24  11       19.07       42.68     71.12 o
  -1  24  11       16.22       -4.68     36.35 o
   0  24  11        0.10        8.59     22.82 o
   1  24  11      383.80      380.28     46.94 o
   2  24  11       42.73       39.61     20.60 o
  -2  25  11       22.89       32.40     33.33 o
  -1  25  11      206.29      130.55     36.50 o
   0  25  11        0.26       24.95     27.89 o
   1  25  11      219.33      240.13     39.54 o
   2  25  11        1.49        9.38     16.91 o
  -1  26  11       47.73      -13.14     49.59 o
   0  26  11       55.00       77.14     29.50 o
   1  26  11      122.90      136.45     79.54 o
  -6   0  12     1430.33     1322.57    110.26 o
  -4   0  12      116.03      106.25     41.52 o
  -2   0  12      186.24      304.00     44.67 o
   0   0  12      222.99      196.47     35.32 o
   2   0  12      101.57      654.78     78.64 o
   4   0  12      665.17      676.13    147.75 o
   6   0  12      841.30      967.83    192.49 o
  -7   1  12      223.49      163.27     73.04 o
  -6   1  12        7.55       51.37     30.25 o
  -5   1  12       81.11       64.33     28.39 o
  -4   1  12      986.94      951.10     72.40 o
  -3   1  12       78.20       47.99     19.62 o
  -2   1  12       48.53       70.30     20.18 o
  -1   1  12      533.47      550.33     39.07 o
   0   1  12      584.24      639.45     38.76 o
   1   1  12       10.24       10.19     12.82 o
   2   1  12     5344.13     5195.13     89.17 o
   3   1  12       95.68       63.98     15.16 o
   4   1  12       37.30       31.14     45.84 o
   5   1  12      171.50      207.93     72.52 o
   6   1  12       20.44       76.46     57.28 o
  -7   2  12      341.85      270.15     80.92 o
  -6   2  12       62.65       82.42     38.86 o
  -5   2  12       95.01       67.00     29.55 o
  -4   2  12      463.26      412.03     50.25 o
  -3   2  12      147.90      114.27     25.94 o
  -2   2  12       44.15       31.81     17.19 o
  -1   2  12      574.20      554.07     39.30 o
   0   2  12      964.28      975.74     48.47 o
   1   2  12       51.74       54.46     19.90 o
   2   2  12      574.75      539.96     46.73 o
   3   2  12       18.28       25.82     17.19 o
   4   2  12      173.09      207.34     32.37 o
   5   2  12      310.76      412.81     90.34 o
   6   2  12       81.48      114.69     60.51 o
  -7   3  12       78.25       26.50     58.82 o
  -6   3  12       17.50       14.79     27.25 o
  -5   3  12      132.18       88.91     32.24 o
  -4   3  12       21.53        1.81     21.34 o
  -3   3  12       18.30       14.10     16.93 o
  -2   3  12       11.36       17.30     15.66 o
  -1   3  12        4.95       11.43     14.27 o
   0   3  12     1208.02     1155.85     45.51 o
   1   3  12      322.30      325.61     29.25 o
   2   3  12        8.35       45.66     13.94 o
   3   3  12       61.28       45.09     18.90 o
   4   3  12       84.27       78.74     24.66 o
   5   3  12       10.20       23.85     50.11 o
   6   3  12       85.33      147.36     63.72 o
  -7   4  12       41.89       26.86     55.60 o
  -6   4  12       32.40       18.30     27.38 o
  -5   4  12        5.79       20.73     25.60 o
  -4   4  12       54.80       34.70     23.77 o
  -3   4  12       42.86       27.68     18.45 o
  -2   4  12      291.42      288.24     31.45 o
  -1   4  12       23.06       18.31     15.90 o
   0   4  12        0.42       23.89     14.16 o
   1   4  12      332.24      366.94     30.80 o
   2   4  12        4.78       26.19     13.06 o
   3   4  12      102.68      110.80     24.78 o
   4   4  12      807.24      832.91     84.56 o
   5   4  12      143.31      155.81     29.72 o
   6   4  12      331.05      317.69     83.55 o
  -7   5  12       45.86      141.39     99.10 o
  -6   5  12        0.02        2.95     34.27 o
  -5   5  12        0.38       -2.52     24.04 o
  -4   5  12       53.80       83.13     29.63 o
  -3   5  12       39.85       41.81     19.01 o
  -2   5  12      370.79      371.32     34.18 o
  -1   5  12     1022.74      993.39     46.29 o
   0   5  12       80.84       76.70     18.49 o
   1   5  12      587.02      606.54     41.29 o
   2   5  12        0.12        4.67     11.89 o
   3   5  12      129.15      172.89     30.33 o
   4   5  12      240.63      340.26     38.55 o
   5   5  12       19.00       43.26     20.34 o
   6   5  12      121.32       97.78     66.39 o
  -6   6  12       13.01       15.12     40.74 o
  -5   6  12       90.40       81.45     43.69 o
  -4   6  12       46.73       23.24     26.34 o
  -3   6  12        0.19      -14.28     15.44 o
  -2   6  12       18.67       20.28     15.48 o
  -1   6  12      204.83      209.05     26.38 o
   0   6  12        5.26       -7.30     12.37 o
   1   6  12       51.60       66.44     17.58 o
   2   6  12       63.38       42.48     14.33 o
   3   6  12      130.37      143.60     29.57 o
   4   6  12        0.01       -6.14     18.31 o
   5   6  12       45.17       88.83     26.78 o
   6   6  12        2.79       18.77     18.31 o
  -6   7  12       23.60      -12.56     32.58 o
  -5   7  12       85.94       80.87     34.53 o
  -4   7  12      169.93       82.59     31.77 o
  -3   7  12       36.48       32.38     18.95 o
  -2   7  12       80.15       42.24     21.79 o
  -1   7  12      255.09      243.47     30.45 o
   0   7  12        0.85        0.47     12.83 o
   1   7  12       13.23       11.26     14.16 o
   2   7  12      330.19      335.76     28.78 o
   3   7  12       26.83        7.80     20.02 o
   4   7  12       39.24       36.68     21.68 o
   5   7  12      237.71      244.84     40.94 o
   6   7  12       51.83       44.92     36.81 o
  -6   8  12      177.95      219.71     63.84 o
  -5   8  12       17.45       13.03     24.96 o
  -4   8  12      502.72      517.61     62.50 o
  -3   8  12       41.17       51.90     24.08 o
  -2   8  12      441.77      387.70     37.64 o
  -1   8  12        0.03       -6.66     15.02 o
   0   8  12        7.94       20.24     16.15 o
   1   8  12        7.06        4.24     12.84 o
   2   8  12       96.21       98.85     25.37 o
   3   8  12        4.99        2.25     20.49 o
   4   8  12      265.21      252.83     40.13 o
   5   8  12      630.85      676.08     62.80 o
   6   8  12      141.50      216.42    113.46 o
  -6   9  12        8.26       27.77     41.15 o
  -5   9  12      139.61      104.47     36.77 o
  -4   9  12      350.12      334.22     52.27 o
  -3   9  12      128.82       67.44     24.03 o
  -2   9  12      175.59      185.03     31.93 o
  -1   9  12      106.88      102.62     22.45 o
   0   9  12      784.31      784.70     45.83 o
   1   9  12       54.02       32.35     14.91 o
   2   9  12      453.68      456.01     52.08 o
   3   9  12       57.47       71.93     26.01 o
   4   9  12       74.11       62.21     26.55 o
   5   9  12      145.12      150.72     39.49 o
  -6  10  12       98.23       13.89     42.00 o
  -5  10  12       44.17       18.55     29.12 o
  -4  10  12        4.51       -8.07     21.58 o
  -3  10  12        1.03        3.28     19.42 o
  -2  10  12       69.42       60.15     23.60 o
  -1  10  12      162.54      171.07     27.44 o
   0  10  12       92.72       68.88     22.16 o
   1  10  12      105.82      107.81     21.42 o
   2  10  12      664.83      694.69     62.65 o
   3  10  12      511.00      533.89     54.91 o
   4  10  12       25.11       28.94     28.37 o
   5  10  12        7.05        5.82     51.63 o
  -6  11  12        0.33        3.31     38.74 o
  -5  11  12       21.85       14.32     40.89 o
  -4  11  12      179.17      150.09     39.56 o
  -3  11  12       90.13       51.57     24.76 o
  -2  11  12      146.04      153.43     27.23 o
  -1  11  12      163.92      141.39     26.17 o
   0  11  12      729.70      704.96     43.64 o
   1  11  12        0.54        0.18     13.58 o
   2  11  12        1.08       17.77     22.24 o
   3  11  12       54.59       25.10     27.78 o
   4  11  12      223.14      148.92     41.60 o
   5  11  12       28.46       10.43     25.65 o
  -6  12  12      143.03      245.57     67.76 o
  -5  12  12       57.81       33.90     39.58 o
  -4  12  12      306.74      260.23     48.67 o
  -3  12  12      167.85      180.46     33.93 o
  -2  12  12      416.68      544.09     59.91 o
  -1  12  12        1.70       -8.35     14.29 o
   0  12  12      168.61      152.51     29.32 o
   1  12  12        1.40       17.03     16.33 o
   2  12  12        2.47       31.46     29.53 o
   3  12  12      190.93      140.75     43.49 o
   4  12  12      312.66      277.17     55.78 o
   5  12  12       54.40       81.54     37.62 o
  -5  13  12      159.66      123.54     50.79 o
  -4  13  12        4.09      -21.80     21.80 o
  -3  13  12       61.25       91.10     27.66 o
  -2  13  12      149.91      129.38     27.80 o
  -1  13  12      241.16      274.32     35.76 o
   0  13  12      150.54      109.71     25.27 o
   1  13  12     1240.86     1236.73     62.00 o
   2  13  12      452.81      491.89     76.29 o
   3  13  12      233.81      230.19     53.00 o
   4  13  12      303.49      307.45     60.57 o
   5  13  12      114.84      106.85     40.97 o
  -5  14  12       13.61       29.41     37.83 o
  -4  14  12       88.73       90.03     33.17 o
  -3  14  12        2.04        7.91     20.80 o
  -2  14  12      101.06       98.71     28.57 o
  -1  14  12       59.23       52.28     23.97 o
   0  14  12       17.65       10.25     20.18 o
   1  14  12        4.63       12.12     17.54 o
   2  14  12      364.55      357.42     65.25 o
   3  14  12        5.94       -6.54     24.68 o
   4  14  12       72.51       68.06     33.81 o
   5  14  12       13.93       11.83     27.14 o
  -5  15  12      186.19      199.79     61.32 o
  -4  15  12       76.67       38.80     31.40 o
  -3  15  12      212.19      161.57     40.39 o
  -2  15  12       42.81       51.55     26.64 o
  -1  15  12      164.41      103.15     30.96 o
   0  15  12       16.73       18.02     20.60 o
   1  15  12       34.50       14.30     16.28 o
   2  15  12      152.78      189.64     84.66 o
   3  15  12        5.18        6.84     23.29 o
   4  15  12      188.85      348.34    239.01 o
  -5  16  12      372.46      314.53     70.52 o
  -4  16  12      355.25      365.15     72.98 o
  -3  16  12      120.88       64.06     28.84 o
  -2  16  12      141.29      112.66     33.40 o
  -1  16  12      257.84      251.79     40.72 o
   0  16  12       18.74       42.03     52.23 o
   1  16  12       20.45       45.80     21.14 o
   2  16  12        1.69       68.69     95.97 o
   3  16  12      141.75       99.92     58.46 o
   4  16  12       12.79       86.31     69.34 o
  -4  17  12        0.70      350.34     94.69 o
  -3  17  12       44.64       41.49     28.60 o
  -2  17  12       96.26      154.62     54.21 o
  -1  17  12        6.66       59.38     45.07 o
   0  17  12       66.32       62.85     32.78 o
   1  17  12        0.66       21.95     20.61 o
   2  17  12      126.93      224.19     64.88 o
   3  17  12       69.94      105.92     39.31 o
   4  17  12      277.73      327.94     94.45 o
  -4  18  12       91.76       83.13     62.91 o
  -3  18  12       46.94       54.32     27.88 o
  -2  18  12      360.44      408.04     89.02 o
  -1  18  12      160.23      130.94     32.93 o
   0  18  12      320.62      318.97     54.73 o
   1  18  12       55.69       67.36     21.79 o
   2  18  12       13.97       37.13    119.36 o
   3  18  12       23.26       15.98     40.05 o
  -4  19  12        4.89       -4.74     30.26 o
  -3  19  12      217.34      205.92     59.60 o
  -2  19  12      125.63      110.78     35.60 o
  -1  19  12        0.17      -12.52     18.61 o
   0  19  12       11.57       22.20     21.02 o
   1  19  12        0.50       10.37     18.83 o
   2  19  12       27.80       91.45     51.51 o
   3  19  12       24.66       23.25     31.70 o
  -3  20  12       26.04       61.36     37.44 o
  -2  20  12       13.02       59.17     57.65 o
  -1  20  12        0.06       33.55     29.34 o
   0  20  12        7.14       22.87     20.61 o
   1  20  12        0.92       14.99     24.43 o
   2  20  12       84.00       30.84     36.45 o
   3  20  12        7.67       27.33    102.38 o
  -3  21  12     1020.40     1018.01    216.61 o
  -2  21  12       80.54      143.49     74.19 o
  -1  21  12      135.21      152.00     50.94 o
   0  21  12      564.53      468.73     83.39 o
   1  21  12       12.13       14.76     26.80 o
   2  21  12      232.17      288.59     64.58 o
  -2  22  12       34.57       69.22     42.26 o
  -1  22  12       22.53       26.48     23.05 o
   0  22  12       25.61       18.16     22.61 o
   1  22  12       15.12       46.46     26.39 o
   0  23  12      105.81       46.86     25.82 o
  -5   0  13        1.11       22.38     38.76 o
  -3   0  13       38.71       12.43     28.05 o
  -1   0  13       21.89       12.55     25.19 o
   1   0  13        0.46        8.05     20.61 o
   3   0  13      816.08      675.27     52.41 o
   5   0  13       45.29      100.11     86.76 o
  -5   1  13        0.01      -11.27     23.19 o
  -4   1  13      123.75      111.24     33.37 o
  -3   1  13        8.48        4.56     20.64 o
  -2   1  13      412.80      415.62     46.19 o
  -1   1  13      128.57      112.48     26.76 o
   0   1  13      146.00      130.45     26.55 o
   1   1  13       35.46       28.59     16.52 o
   2   1  13      109.59      117.10     22.76 o
   3   1  13       88.90      206.77     67.45 o
   4   1  13       58.41       79.33     54.50 o
   5   1  13        5.34       35.60     52.09 o
  -5   2  13        9.05       20.02     26.95 o
  -4   2  13       56.36       42.05     27.02 o
  -3   2  13       63.05       52.04     26.03 o
  -2   2  13       83.58       62.12     23.11 o
  -1   2  13       15.29       13.52     16.50 o
   0   2  13       70.27       85.77     22.64 o
   1   2  13        0.52        3.83     14.22 o
   2   2  13      558.03      632.79     39.86 o
   3   2  13      338.27      277.87     39.83 o
   4   2  13      455.81      498.13     98.20 o
   5   2  13        5.32       30.47     50.19 o
  -5   3  13        3.70       11.02     25.04 o
  -4   3  13        4.94       11.57     23.55 o
  -3   3  13      261.73      260.93     40.44 o
  -2   3  13      475.08      498.12     50.87 o
  -1   3  13      225.52      250.41     36.81 o
   0   3  13     1350.84     1298.45     60.11 o
   1   3  13      125.54      134.15     25.68 o
   2   3  13       42.09       57.62     18.42 o
   3   3  13      110.21      123.73     31.63 o
   4   3  13       43.34       50.70     29.09 o
   5   3  13      192.80      286.97     83.17 o
  -5   4  13      120.07       72.68     34.83 o
  -4   4  13       20.21       38.01     27.77 o
  -3   4  13       18.33       20.42     24.10 o
  -2   4  13       92.48       75.00     25.65 o
  -1   4  13       34.48       37.80     21.75 o
   0   4  13        2.22       64.17     19.45 o
   1   4  13       16.32       -0.81     14.57 o
   2   4  13       75.84       61.07     19.26 o
   3   4  13      138.53      123.07     30.58 o
   4   4  13        7.27       32.16     20.36 o
   5   4  13        0.00       78.22     55.57 o
  -5   5  13      233.12      184.67     43.78 o
  -4   5  13       16.58      -19.97     22.38 o
  -3   5  13       58.63       40.91     32.85 o
  -2   5  13      172.01      173.63     36.23 o
  -1   5  13        1.16       -3.72     17.23 o
   0   5  13      988.52      958.47     50.61 o
   1   5  13        1.06       -2.26     15.56 o
   2   5  13       61.74       60.80     18.73 o
   3   5  13      158.42      154.25     35.65 o
   4   5  13      137.01      139.19     41.99 o
  -5   6  13       31.90       24.88     28.51 o
  -4   6  13      538.57      438.45     59.13 o
  -3   6  13       34.62       46.98     26.95 o
  -2   6  13       73.05       66.75     26.30 o
  -1   6  13       44.49       24.08     21.72 o
   0   6  13       16.50       41.52     20.27 o
   1   6  13      229.95      256.60     35.26 o
   2   6  13      406.14      371.81     43.57 o
   3   6  13        3.88       13.90     21.35 o
   4   6  13      269.91      294.05     77.04 o
  -5   7  13      348.00      405.56     60.93 o
  -4   7  13        3.15        3.38     24.11 o
  -3   7  13       56.32       36.71     25.98 o
  -2   7  13       49.16       39.95     24.73 o
  -1   7  13      128.80      150.92     32.95 o
   0   7  13      175.92      140.18     27.36 o
   1   7  13      107.64       88.19     22.37 o
   2   7  13      373.13      361.91     59.66 o
   3   7  13       17.59        7.23     23.59 o
   4   7  13        0.52        4.32     21.17 o
  -5   8  13       25.82       12.98     29.49 o
  -4   8  13        5.78       -7.66     22.84 o
  -3   8  13      414.90      398.00     53.68 o
  -2   8  13        0.90       14.82     21.59 o
  -1   8  13      607.41      733.22     74.02 o
   0   8  13       69.41       51.39     22.85 o
   1   8  13      116.68       99.20     24.06 o
   2   8  13        3.47        0.86     24.36 o
   3   8  13       22.92       42.74     29.31 o
   4   8  13        0.66        5.28     24.58 o
  -5   9  13        6.88        0.89     27.47 o
  -4   9  13        0.03       27.74     27.05 o
  -3   9  13      170.11      165.63     39.38 o
  -2   9  13      417.55      370.26     51.07 o
  -1   9  13        0.24        9.60     20.33 o
   0   9  13       89.86       82.03     25.99 o
   1   9  13      314.86      278.07     33.63 o
   2   9  13       86.73      128.74     39.63 o
   3   9  13       24.91       13.01     27.19 o
   4   9  13       23.68       26.03     28.59 o
  -5  10  13        0.20      -17.95     26.44 o
  -4  10  13      111.19       91.16     34.38 o
  -3  10  13       70.15       57.27     28.95 o
  -2  10  13        3.65       -1.99     20.01 o
  -1  10  13        1.77        3.37     20.15 o
   0  10  13      344.69      346.29     39.36 o
   1  10  13      106.39      102.75     23.60 o
   2  10  13     1119.81     1137.75    156.75 o
   3  10  13       79.21       83.18     36.36 o
   4  10  13       95.63       36.32     29.32 o
  -4  11  13       31.99       16.77     27.15 o
  -3  11  13      105.27       79.99     33.10 o
  -2  11  13      462.04      494.23     73.28 o
  -1  11  13      325.68      285.78     93.43 o
   0  11  13      731.81      670.55     63.27 o
   1  11  13       53.38       56.88     22.74 o
   2  11  13      165.02      198.57     50.44 o
   3  11  13      106.49       86.36     38.62 o
   4  11  13       71.73       92.44     40.50 o
  -4  12  13       80.57      111.89     38.87 o
  -3  12  13       56.54       50.80     30.28 o
  -2  12  13       15.05       20.95     24.31 o
  -1  12  13      167.14      133.02     32.84 o
   0  12  13       39.09       38.17     22.27 o
   1  12  13       23.58       25.47     19.52 o
   2  12  13      267.32      303.88     61.12 o
   3  12  13        0.20       18.00     29.24 o
  -4  13  13      244.95      157.25     41.19 o
  -3  13  13       33.46       17.73     24.73 o
  -2  13  13      107.86       73.59     31.34 o
  -1  13  13      161.11      122.84     32.30 o
   0  13  13       17.28       11.62     18.75 o
   1  13  13      320.91      343.39     41.27 o
   2  13  13      213.46      183.24     50.22 o
   3  13  13       81.58      112.59     41.77 o
  -4  14  13       45.74       24.91     30.14 o
  -3  14  13        6.47       18.38     27.05 o
  -2  14  13       48.99       51.81     28.31 o
  -1  14  13       56.24       50.52     26.27 o
   0  14  13        1.87      -10.46     18.07 o
   1  14  13      578.67      588.44     47.03 o
   2  14  13        1.62       32.16     34.83 o
   3  14  13        6.14       -5.67     26.19 o
  -3  15  13       20.58       21.41     27.64 o
  -2  15  13       12.96       23.03     25.95 o
  -1  15  13        3.16        1.07     20.45 o
   0  15  13       21.07       13.37     20.33 o
   1  15  13        0.27      -11.06     16.17 o
   2  15  13      342.24      203.74     55.44 o
  -3  16  13       31.04       21.94     26.05 o
  -2  16  13       75.87       60.65     29.20 o
  -1  16  13      139.75      149.57     42.45 o
   0  16  13      136.75      122.43     31.77 o
   1  16  13      243.01      240.16     42.36 o
   2  16  13       97.27       84.36     39.68 o
  -2  17  13       92.10       70.10     30.40 o
  -1  17  13       51.03       62.39     25.42 o
   0  17  13        0.01       17.56     16.95 o
   1  17  13        0.06       33.09     42.96 o
   2  17  13        7.11        7.96     54.09 o
  -2  18  13      939.40      791.41     90.46 o
  -1  18  13      137.33       84.16     30.65 o
   0  18  13      133.03       56.70     23.57 o
   1  18  13       19.29       22.18     26.94 o
  -4   0  14        6.72       28.17     36.93 o
  -2   0  14      366.72      319.37     60.41 o
   0   0  14      273.04      232.58     48.08 o
   2   0  14       86.54      102.20     37.34 o
  -4   1  14      196.69      136.49     36.02 o
  -3   1  14       31.47       23.79     23.78 o
  -2   1  14       37.08       42.01     24.65 o
  -1   1  14       36.64       43.31     22.95 o
   0   1  14      848.53      780.26     56.03 o
   1   1  14      514.19      535.65     47.75 o
   2   1  14       42.09       73.37     24.18 o
   3   1  14      779.21      799.23     66.06 o
  -4   2  14        8.70       10.73     24.98 o
  -3   2  14      831.09      838.40     69.78 o
  -2   2  14      156.14      120.20     31.22 o
  -1   2  14       22.08       24.03     20.48 o
   0   2  14       46.69       60.52     22.21 o
   1   2  14        2.14       11.82     16.75 o
   2   2  14      100.88      131.99     26.14 o
   3   2  14      104.81      150.22     40.32 o
  -4   3  14       18.41        4.21     26.55 o
  -3   3  14      175.09      129.20     36.79 o
  -2   3  14       65.37       54.03     26.27 o
  -1   3  14        0.06        4.83     18.96 o
   0   3  14        1.04        2.53     17.78 o
   1   3  14        3.87       -4.95     15.95 o
   2   3  14       46.72       43.92     17.74 o
   3   3  14      174.53      158.26     34.86 o
  -4   4  14        2.68      -36.26     63.50 o
  -3   4  14        2.74       -0.55     23.40 o
  -2   4  14       66.78       62.02     28.47 o
  -1   4  14       86.92       85.63     30.57 o
   0   4  14      369.26      391.77     46.59 o
   1   4  14        1.77        6.10     18.01 o
   2   4  14       76.49       64.53     20.47 o
   3   4  14       52.22       74.66     33.68 o
  -3   5  14      348.09      257.21     47.05 o
  -2   5  14      117.16      101.11     32.06 o
  -1   5  14      181.01      144.56     50.63 o
   0   5  14       45.54       19.73     27.29 o
   1   5  14      100.60      115.47     27.23 o
   2   5  14       91.85       90.17     22.08 o
   3   5  14        9.58       26.88     75.85 o
  -3   6  14      111.97       51.61     30.49 o
  -2   6  14        0.93       23.85     22.56 o
  -1   6  14      399.46      467.48     54.11 o
   0   6  14        6.42       25.35     19.52 o
   1   6  14       38.47       41.98     21.23 o
   2   6  14        3.36      -17.77     22.77 o
  -3   7  14      239.95      219.88     44.90 o
  -2   7  14      203.06      123.31     33.71 o
  -1   7  14      190.84      186.38     53.71 o
   0   7  14       31.84       26.08     20.91 o
   1   7  14      364.84      401.47     45.29 o
   2   7  14        0.02       32.61     30.08 o
  -3   8  14        0.15      -18.86     21.97 o
  -2   8  14       32.30       25.69     25.16 o
  -1   8  14       26.04        9.74     19.59 o
   0   8  14      247.15      221.39     41.84 o
   1   8  14       29.49       29.56     19.18 o
   2   8  14      359.69      325.06     97.97 o
  -3   9  14        0.51       -0.45     24.51 o
  -2   9  14       46.58       14.60     23.46 o
  -1   9  14      111.61      130.98     33.50 o
   0   9  14      283.59      324.73     56.80 o
   1   9  14      153.89      138.73     28.43 o
   2   9  14       27.88       39.57     31.65 o
  -2  10  14        7.48        5.51     23.35 o
  -1  10  14      215.13      195.71     39.45 o
   0  10  14      163.97      126.21     30.66 o
   1  10  14       88.46       43.04     21.36 o
  -2  11  14      107.62       74.16     30.83 o
  -1  11  14      429.67      483.60     55.31 o
   0  11  14       30.89       31.18     22.27 o
   1  11  14       55.03       60.60     36.63 o
  -1  12  14        0.01       10.35     22.07 o
   0  12  14      142.50      106.84     43.64 o
 
